# Supplementary material for: A novel strategy to map a locus associated with flowering time in canola (Brassica napus L.)
Source: Mol Genet Genomics. 2024 Oct 8;299(1):95. doi: 10.1007/s00438-024-02191-w (PMC11461549; doi:10.1007/s00438-024-02191-w)
Supplement: Supplementary file 1 — Supplemental Table S1. Genetic mapping using various molecular markers. (XLSX 111 KB) [file 438_2024_2191_MOESM1_ESM.xlsx]

## Sheet: 40 SSR markers
Supplemental Table S1. 40 SSR markers. A total of 40 SSR markers were tested, and 18 out of 40 markers (highlighted) showed polymorphism between Westar and Surpass 400. A M13 primer sequence (CACGACGTTGTAAAACGAC) was added to one of the two genome-specific primers of the SSR markers.
Primer #	SSR-primer	Linkage group		Number of allele	Number of polymorphism	SSR-primerA	Sequence	SSR-primerB	Primer #	Sequence	Source
779a	080E24-18	N10	2			080E24-18A4	CACGACGTTGTAAAACGACGGCAGAACTGAATCTG	080E24-18B1	779b	CACTTGCAATCTCCTT
780a	080E24-40	N10				080E24-40A	CACGACGTTGTAAAACGACCCTGTCAGGTTTCTCCAA	080E24-40B	780b	CAATAAGCCAACCATCGAT
780ExA						080E24-40ExA	ACTGAAAAGGAACAGATTGA	080E24-40ExB	780ExB	GTGCTAACAGTTCATGGATC	N10 marker; Use 780A and 780ExB for PCR reaction
781a	87B10-25	N10	2			87B10-25A2	CACGACGTTGTAAAACGACCCGTCACAGCAAGCTATGAA	87B10-25B	781b	CCAGATCCATACAGTCGAGA
782a	BnGMS351	N9	1	4	1	BnGMS351A	CACGACGTTGTAAAACGACATACTCGTTATGGCGAGAGA	BnGMS351B	782b	TGGTCAAATTCTTGAACATT	Cheng et al., 2009
783a	BnGMS417	N3	2	3	2	BnGMS417A	CACGACGTTGTAAAACGACAATGGAACGACTCAACATAGT	BnGMS417B	783b	GGATCGACTCAAAGTCACAT	Cheng et al., 2009
784a	CB10196	N4	1	4	1	CB10196A	CACGACGTTGTAAAACGACTTGTAGGCAATGATGAGGA	CB10196B	784b	GAGAGAAGGGCTCCTTTG	Piquemal et al., 2005
785a	CB10199	N4	1	2	1	CB10199A	CACGACGTTGTAAAACGACCTCATCATATTCGGCGAC	CB10199B	785b	GCTTGAGTTTCCATGGTG	Piquemal et al., 2005
786a	CB10504	N18	2	3	2	CB10504A	CACGACGTTGTAAAACGACGGTGTCCCAACTGTTGAA	CB10504B	786b	CATTGGCATAGGAACAGG	Piquemal et al., 2005
787a	CN17	N13	2	6	2	CN17A	CACGACGTTGTAAAACGACCACCATCACCACCTTCACAA	CN17B	787b	TGGTTCACTCATGTCTCCGA	Long et al., 2008
788a	CN53	N5	1	4	2	CN53A	CACGACGTTGTAAAACGACCACCGAACAAAACTGAGGGT	CN53B	788b	CGTTTCACTGCGTTCTACCA	Long et al., 2008
789a	CN57	N6	2	5	4	CN57A	CACGACGTTGTAAAACGACCACACCCTTACCACGTTCCT	CN57B	789b	GCAACAAAGCATACTTCGCA
790a	CN62	N7	1	3	1	CN62A	CACGACGTTGTAAAACGACAGGAAGCCCAACAGGACTTT	CN62B	790b	AATTCGATTCTCCATCGTGC	Long et al., 2008
791a	CN67	N7	2	4	2	CN67A	CACGACGTTGTAAAACGACCAGATTCGGATTTGGGAAGA	CN67B	791b	GGCGGAAGAATCAAAGGAGT	Long et al., 2008
792a	CN71	N8	1	4	2	CN71A	CACGACGTTGTAAAACGACCAGATGAGACAACACAGGAAACA	CN71B	792b	ACTCAATACGTTTTTCGCGG	Long et al., 2008
793a	cnu_ssr063	N7	1	3	2	cnu_ssr063A	CACGACGTTGTAAAACGACGAGAGAAGAAGAAGAAGGAAGCAGAA	cnu_ssr063B	793b	GATCTCGCGTGTGGCAACT	Long et al., 2008
794a	cnu_ssr076	N9	1	3	1	cnu_ssr076A	CACGACGTTGTAAAACGACGCCTGCACTAAAATAGCTGCAAA	cnu_ssr076B	794b	GAATGGAAGGCGTCGATCAT	Cheng et al 2009
795a	cnu_ssr149	N6	1	7	2	cnu_ssr149A	CACGACGTTGTAAAACGACGGAAGCCTCTGTGCGAAAAA	cnu_ssr149B	795b	TGCCGACGATTTGATAGAGGA	Long et al., 2008
796a	cnu_ssr167	N7	2	4	2	cnu_ssr167A	CACGACGTTGTAAAACGACCGAGTTTGGACCCTCGATATG	cnu_ssr167B	796b	AGCCCAAGGTTTACGGTGGT	Long et al., 2008
797a	cnu_ssr223	N3	2	6	2	cnu_ssr223A	CACGACGTTGTAAAACGACACCCGAAAAGAGAATATGGCCT	cnu_ssr223B	797b	ACAGTGGCGTTAGGTGGGG	Cheng et al., 2009
798a	cnu_ssr235	N1	1	3	2	cnu_ssr235A	CACGACGTTGTAAAACGACCAACCACATGAGATTGGTTTAGTT	cnu_ssr235B	798b	GAAATGGTTTTGGAGCGGTA	Long et al., 2008
799a	cnu_ssr257	N5	1	3	2	cnu_ssr257A	CACGACGTTGTAAAACGACTGCATGATGTTCATGTCTTGTAAA	cnu_ssr257B	799b	TCCTTCTGTAAACCGGTTGTAATTT	Long et al., 2008
800a	cnu_ssr288	N3	2	6	3	cnu_ssr288A	CACGACGTTGTAAAACGACGCGTTTCGTCCTCTTCTCAC	cnu_ssr288B	800b	TTACCCACCTTGGCTTCATC	Long et al., 2008
801a	cnu_ssr370	N3	2	4	2	cnu_ssr370A	CACGACGTTGTAAAACGACCAAATCGGGCATTGTTCCAT	cnu_ssr370B	801b	CAATCAAGGAAAAATCTGTACCAATC	Long et al., 2008
802a	EJU1	N9	1	4	2	EJU1A	CACGACGTTGTAAAACGACGGTGAAAGAGGAAGATTGGT	EJU1B	802b	AGGAGATACAGTTGAAGGGTC	Choi et al., 2007
803a	EJU2	N9	1	2	1	EJU2A	CACGACGTTGTAAAACGACTTCACATCTTCTTCATCTTCC	EJU2B	803b	TTGCTATTCGTTCTCAGTCTC	Choi et al., 2007
804a	EJU4	N8	2	5	3	EJU4A	CACGACGTTGTAAAACGACCACCTTATCATCTCTCTATCCC	EJU4B	804b	CCTCTGTTTCTCTCCTTGTG	Choi et al., 2007
805a	ENA10	N5	2	3	2	ENA10A	CACGACGTTGTAAAACGACATCGTCTCCTCTCATCTCAA	ENA10B	805b	ATTACATCCTCCACCTTCTTC	Choi et al., 2007
806a	ENA14	N7	1	5	2	ENA14A	CACGACGTTGTAAAACGACCTTACGGTGGAAATGCTG	ENA14B	806b	TCGCTGGTGCTAAACTTG	Choi et al., 2007
807a	ENA22	N9	1	4	3	ENA22A	CACGACGTTGTAAAACGACTTTGTAGACGAACAGCCACG	ENA22B	807b	AGAATCGCATTTGATGGAGG	Choi et al., 2007
808a	ENA27	N9	1	3	1	ENA27A	CACGACGTTGTAAAACGACAAAGGACAAAGAGGAAGGGC	ENA27B	808b	TTGAAATCAAATGAGAGTGACG	Choi et al., 2007
809a	ENA6	N7	1	2	2	ENA6A	CACGACGTTGTAAAACGACCTCGTCTTCTTCACCTACAAC	ENA6B	809b	CTGACATCTTTCTCACCCAC	Choi et al., 2007
810a	GOL2	N5	1	4	1	GOL2A	CACGACGTTGTAAAACGACAGACATCCCACATCGGCTAC	GOL2B	810b	GACCCAAGACCCAAGACTCA	Choi et al., 2007
811a	GOL3	N8	1	3	2	GOL3A	CACGACGTTGTAAAACGACACTCACTTTTGTTGGGCGTC	GOL3B	811b	GGAGCCGCTTTCTCTACCTT	Choi et al., 2007
812a	MR119	N5	2	5	4	MR119A	CACGACGTTGTAAAACGACGCTGAAACGCGTAGAGACTAA	MR119B	812b	GCTGGGAAATACGTTGAAA	Long et al., 2008
813a	niab_ssr013	N5	2	5	4	niab_ssr013A	CACGACGTTGTAAAACGACGGAACCGTCCTTACTTTCTCTGT	niab_ssr013B	813b	AGGATTGTGTTTTCCACATTGTC	Long et al., 2008
814a	niab_ssr022	N19	1	8	5	niab_ssr022A	CACGACGTTGTAAAACGACCTCTCGTCTCGGAGGATCTAAA	niab_ssr022B	814b	GTGAGAGTGGTTGCTGAGTGAG	Long et al., 2008
815a	niab_ssr037	N6	1	6	2	niab_ssr037A	CACGACGTTGTAAAACGACGCGGTTAATAGGTTCCGGTT	niab_ssr037B	815b	CCAATTGCATCGATCTGTCA	Long et al., 2008
816a	niab_ssr090	N8	1	4	2	niab_ssr090A	CACGACGTTGTAAAACGACGCTGATTTCTCCGCTATCAC	niab_ssr090B	816b	AAGACACCGTTTGTGAATTT	Long et al., 2008
817a	Ra2-A01	N7	2	4	2	Ra2-A01A	CACGACGTTGTAAAACGACTTCAAAGGATAAGGGCATCG	Ra2-A01B	817b	TCTTCTTCTTTTGTTGTCTTCCG	Lowe et al., 2003
818a	SA29	N3	2	4	1	SA29A	CACGACGTTGTAAAACGACTTGTTGTTGCGCTTTCTGTC	SA29B	818b	AATTGCGACCCAAGTAGGTG
819a	SA63	N1	2	7	5	SA63A	CACGACGTTGTAAAACGACAGCCGTGTAGCACCAGAACT	SA63B	819b	CGTGTAGTGTGCGCATCTTT	Long et al., 2008

## Sheet: Screening BC1 population
Supplemental Table S1. Screening BC1 population. Four markers (M786, M789, M800, and M817) were used to genotype 8 x 96 BC1 plants, and 33 plants (highlighted rows) showed homozygous for Westar alleles. Here, 1 represents Westar alleles, 2 represents heterozygous alleles, and 3 represents Surpass 400 alleles.
plant order	gel order	Plant No.	M786	M789	M800-2	M800-1	M817		plant order	gel order	Plant No.	M786	M789	M800-2	M800-1	M817		plant order	gel order	Plant No.	M786	M789	M800-2	M800-1	M817		plant order	gel order	Plant No.	M786	M789	M800-2	M800-1	M817		plant order	gel order	Plant No.	M786	M789	M800-2	M800-1	M817		plant order	gel order	Plant No.	M786	M789
P01	G01	101	1	1	2	2	2		P01	G01	201	1	2	2	2	1		P01	G01	301	1	1	1	2	1		P01	G01	401	1	2	1	2	1		P01	G01	501	1	2	1	2	1		P01	G01	601	1	1
P02	G04	102	2	1	1	1	1		P02	G04	202	1	2	2	2	1		P02	G04	302	2	1	2	2	2		P02	G04	402	2	2	1	2	2		P02	G04	502	2	2	2	2	2		P02	G04	602	1	1
P03	G07	103	1	1	1	2	1		P03	G07	203	1	1	1	1	2		P03	G07	303	1	1	1	1	2		P03	G07	403	2	2	2	1	1		P03	G07	503	2	2	2	2	1		P03	G07	603	1	1
P04	G10	104	1	2	2	2	1		P04	G10	204	1	2	1	1	2		P04	G10	304	1	1	2	2	2		P04	G10	404	2	2	2	2	2		P04	G10	504	2	1	1	2	1		P04	G10	604	1	1
P05	G13	105	2	2	2	2	1		P05	G13	205	2	2	1	2	2		P05	G13	305	1	1	1	1	1		P05	G13	405	2	1	1	1	2		P05	G13	505	2	2	1	1	1		P05	G13	605	1	2
P06	G16	106	2	2	2	2	2		P06	G16	206	1	1	2	2	3		P06	G16	306	1	1	2	1	2		P06	G16	406	1	2	2	2	2		P06	G16	506	1	1	2	2	1		P06	G16	606	1	1
P07	G19	107	1	1	1	2	1		P07	G19	207	1	1	1	2	1		P07	G19	307	2	1	1	2	1		P07	G19	407	2	2	1	2	1		P07	G19	507	2	1	2	1	2		P07	G19	607	1	2
P08	G22	108	1	1	2	1	2		P08	G22	208	1	1	1	1	1		P08	G22	308	2	2	2	1	1		P08	G22	408	2	1	2	2	1		P08	G22	508	2	1	2	2	2		P08	G22	608	2	2
P09	G02	109	2	2	1	2	2		P09	G02	209	1	1	2	1	2		P09	G02	309	0	0	0	0	0		P09	G02	409	0	0	0	0	0		P09	G02	509	2	1	1	2	1		P09	G02	609	0	0
P10	G05	110	2	2	1	1	2		P10	G05	210	2	1	2	2	1		P10	G05	310	2	1	2	1	2		P10	G05	410	1	1	1	1	1		P10	G05	510	2	1	1	1	2		P10	G05	610	1	2
P11	G08	111	1	2	2	1	1		P11	G08	211	2	2	1	2	2		P11	G08	311	1	1	2	2	2		P11	G08	411	2	2	1	1	1		P11	G08	511	1	2	1	2	2		P11	G08	611	2	1
P12	G11	112	2	2	1	1	2		P12	G11	212	2	1	2	1	2		P12	G11	312	2	2	1	2	2		P12	G11	412	2	2	1	2	1		P12	G11	512	2	2	2	1	2		P12	G11	612	2	1
P13	G14	113	2	1	2	1	2		P13	G14	213	2	1	2	2	1		P13	G14	313	1	2	1	2	2		P13	G14	413	2	2	2	2	1		P13	G14	513	2	2	2	1	1		P13	G14	613	2	2
P14	G17	114	2	2	2	1	2		P14	G17	214	1	2	2	1	2		P14	G17	314	2	1	1	1	1		P14	G17	414	2	2	2	2	2		P14	G17	514	1	1	1	2	1		P14	G17	614	2	2
P15	G20	115	1	1	2	1	1		P15	G20	215	0	0	0	0	0		P15	G20	315	1	2	2	2	1		P15	G20	415	2	1	1	2	2		P15	G20	515	2	1	1	1	1		P15	G20	615	1	1
P16	G23	116	2	2	2	1	2		P16	G23	216	2	1	2	2	2		P16	G23	316	1	2	1	2	1		P16	G23	416	2	2	1	2	2		P16	G23	516	1	2	1	2	2		P16	G23	616	2	2
P17	G03	117	0	0	0	0	0		P17	G03	217	2	2	1	1	2		P17	G03	317	2	1	1	1	1		P17	G03	417	0	0	0	0	0		P17	G03	517	2	2	1	2	2		P17	G03	617	2	1
P18	G06	118	1	1	2	1	2		P18	G06	218	1	1	1	2	2		P18	G06	318	2	1	2	1	2		P18	G06	418	1	2	2	1	2		P18	G06	518	2	1	1	2	1		P18	G06	618	1	1
P19	G09	119	2	1	1	1	2		P19	G09	219	1	2	1	1	2		P19	G09	319	1	2	2	2	1		P19	G09	419	2	2	1	2	1		P19	G09	519	2	1	1	2	1		P19	G09	619	2	2
P20	G12	120	1	2	2	2	2		P20	G12	220	2	2	1	2	1		P20	G12	320	2	2	1	1	2		P20	G12	420	0	0	0	0	0		P20	G12	520	1	2	1	2	1		P20	G12	620	1	1
P21	G15	121	2	2	1	1	2		P21	G15	221	2	1	1	1	2		P21	G15	321	1	1	1	1	1		P21	G15	421	2	2	2	2	2		P21	G15	521	1	2	2	1	1		P21	G15	621	2	1
P22	G18	122	2	2	1	2	1		P22	G18	222	1	1	1	1	2		P22	G18	322	2	2	1	2	1		P22	G18	422	1	2	2	1	2		P22	G18	522	1	1	1	1	2		P22	G18	622	2	2
P23	G21	123	1	1	2	2	2		P23	G21	223	2	1	2	2	1		P23	G21	323	2	2	2	2	2		P23	G21	423	1	1	2	2	1		P23	G21	523	1	2	1	2	2		P23	G21	623	2	2
P24	G24	124	2	1	1	1	2		P24	G24	224	1	1	2	2	2		P24	G24	324	1	1	1	2	2		P24	G24	424	1	1	1	2	2		P24	G24	524	2	1	1	2	1		P24	G24	624	2	1
P25	G25	125	2	2	2	1	1		P25	G25	225	2	2	2	1	2		P25	G25	325	1	1	1	1	1		P25	G25	425	1	2	1	1	1		P25	G25	525	2	2	1	2	2		P25	G25	625	1	1
P26	G28	126	2	2	2	1	2		P26	G28	226	2	1	2	1	1		P26	G28	326	2	2	2	2	2		P26	G28	426	2	1	2	1	1		P26	G28	526	1	2	1	2	2		P26	G28	626	2	1
P27	G31	127	1	2	2	2	1		P27	G31	227	1	2	2	2	1		P27	G31	327	1	2	2	2	2		P27	G31	427	2	2	1	1	2		P27	G31	527	1	2	2	1	1		P27	G31	627	1	2
P28	G34	128	1	1	1	1	2		P28	G34	228	2	1	2	2	1		P28	G34	328	2	1	2	2	2		P28	G34	428	1	2	2	1	2		P28	G34	528	2	2	2	2	1		P28	G34	628	1	2
P29	G37	129	2	2	2	1	1		P29	G37	229	1	2	2	2	2		P29	G37	329	2	1	1	2	2		P29	G37	429	2	2	2	2	2		P29	G37	529	1	2	2	2	1		P29	G37	629	1	1
P30	G40	130	2	2	2	2	1		P30	G40	230	2	1	2	1	1		P30	G40	330	2	1	2	2	2		P30	G40	430	1	2	1	2	2		P30	G40	530	2	1	2	2	2		P30	G40	630	2	1
P31	G43	131	2	2	1	1	2		P31	G43	231	2	1	2	2	1		P31	G43	331	1	1	2	1	1		P31	G43	431	1	2	1	1	2		P31	G43	531	1	2	1	1	1		P31	G43	631	2	2
P32	G46	132	2	2	2	1	2		P32	G46	232	1	1	2	2	1		P32	G46	332	1	2	1	2	2		P32	G46	432	2	2	2	2	2		P32	G46	532	1	1	1	2	2		P32	G46	632	2	2
P33	G26	133	1	2	2	1	1		P33	G26	233	1	1	2	1	2		P33	G26	333	1	1	2	2	2		P33	G26	433	1	1	2	1	2		P33	G26	533	1	1	2	1	2		P33	G26	633	2	1
P34	G29	134	1	1	2	2	2		P34	G29	234	1	2	2	2	1		P34	G29	334	1	2	2	2	1		P34	G29	434	2	1	1	2	2		P34	G29	534	2	1	1	1	2		P34	G29	634	2	1
P35	G32	135	1	2	1	1	2		P35	G32	235	1	1	2	1	2		P35	G32	335	1	1	1	2	1		P35	G32	435	1	2	1	1	1		P35	G32	535	2	2	2	1	2		P35	G32	635	1	1
P36	G35	136	2	2	1	1	1		P36	G35	236	1	2	2	1	2		P36	G35	336	1	1	2	1	2		P36	G35	436	1	2	1	1	2		P36	G35	536	1	1	2	1	1		P36	G35	636	2	1
P37	G38	137	2	1	1	1	2		P37	G38	237	1	1	2	1	1		P37	G38	337	1	1	2	1	2		P37	G38	437	2	2	2	1	2		P37	G38	537	2	2	1	2	1		P37	G38	637	1	2
P38	G41	138	1	1	2	1	2		P38	G41	238	2	1	2	2	2		P38	G41	338	1	2	2	1	2		P38	G41	438	1	2	2	2	2		P38	G41	538	1	1	2	1	1		P38	G41	638	1	2
P39	G44	139	2	1	2	1	1		P39	G44	239	2	2	2	1	1		P39	G44	339	1	1	1	1	2		P39	G44	439	2	2	2	2	1		P39	G44	539	2	1	2	1	2		P39	G44	639	1	1
P40	G47	140	1	1	1	1	2		P40	G47	240	1	2	1	1	2		P40	G47	340	1	2	2	1	1		P40	G47	440	2	2	1	2	2		P40	G47	540	2	2	2	1	2		P40	G47	640	1	1
P41	G27	141	2	1	2	2	2		P41	G27	241	1	2	2	2	2		P41	G27	341	2	2	2	1	1		P41	G27	441	1	1	1	1	1		P41	G27	541	0	0	0	0	0		P41	G27	641	1	2
P42	G30	142	2	2	2	2	2		P42	G30	242	1	1	1	2	1		P42	G30	342	1	2	1	2	1		P42	G30	442	1	1	1	1	2		P42	G30	542	1	1	1	2	1		P42	G30	642	2	2
P43	G33	143	1	1	1	1	2		P43	G33	243	1	2	1	2	2		P43	G33	343	1	1	1	1	2		P43	G33	443	1	1	2	1	2		P43	G33	543	2	1	2	2	2		P43	G33	643	2	1
P44	G36	144	2	1	1	1	2		P44	G36	244	2	2	1	2	1		P44	G36	344	2	2	2	2	2		P44	G36	444	2	1	2	2	1		P44	G36	544	2	2	2	2	2		P44	G36	644	1	1
P45	G39	145	2	1	1	2	1		P45	G39	245	2	1	2	1	2		P45	G39	345	2	1	1	2	2		P45	G39	445	1	2	2	2	1		P45	G39	545	1	1	1	2	1		P45	G39	645	0	0
P46	G42	146	2	1	1	2	2		P46	G42	246	2	1	1	2	1		P46	G42	346	1	1	2	2	2		P46	G42	446	2	1	1	1	2		P46	G42	546	1	2	2	2	2		P46	G42	646	1	2
P47	G45	147	1	2	2	2	1		P47	G45	247	2	1	1	1	2		P47	G45	347	1	2	1	1	1		P47	G45	447	1	1	2	2	2		P47	G45	547	2	1	2	2	2		P47	G45	647	2	1
P48	G48	148	1	2	1	1	2		P48	G48	248	1	2	2	2	2		P48	G48	348	3	2	1	2	1		P48	G48	448	1	1	1	2	1		P48	G48	548	0	0	0	0	0		P48	G48	648	2	2
P01	G01	149	1	1	2	2	2		P01	G01	249	2	2	2	2	2		P01	G01	349	2	2	2	2	2		P01	G01	449	2	1	2	1	2		P01	G01	549	1	1	1	1	1		P01	G01	649	2	2
P02	G04	150	1	2	1	1	2		P02	G04	250	2	2	2	1	2		P02	G04	350	0	0	0	0	0		P02	G04	450	1	2	1	2	2		P02	G04	550	2	2	1	1	1		P02	G04	650	0	0
P03	G07	151	1	2	1	1	2		P03	G07	251	1	1	1	2	1		P03	G07	351	1	1	2	1	1		P03	G07	451	2	1	1	2	2		P03	G07	551	1	1	2	2	1		P03	G07	651	2	1
P04	G10	152	1	2	2	2	2		P04	G10	252	1	1	1	2	1		P04	G10	352	1	2	2	2	1		P04	G10	452	2	2	1	1	1		P04	G10	552	2	2	1	1	2		P04	G10	652	1	1
P05	G13	153	2	2	2	2	2		P05	G13	253	2	1	1	1	2		P05	G13	353	1	2	1	1	2		P05	G13	453	2	1	2	2	2		P05	G13	553	2	2	2	2	1		P05	G13	653	2	2
P06	G16	154	1	2	2	2	1		P06	G16	254	2	1	1	2	1		P06	G16	354	2	2	1	1	1		P06	G16	454	2	1	2	1	1		P06	G16	554	2	1	1	2	1		P06	G16	654	2	1
P07	G19	155	1	2	1	1	1		P07	G19	255	1	1	1	2	1		P07	G19	355	2	1	1	2	1		P07	G19	455	2	1	2	1	1		P07	G19	555	1	1	2	2	1		P07	G19	655	1	1
P08	G22	156	1	1	1	2	1		P08	G22	256	2	2	2	1	2		P08	G22	356	1	1	2	2	2		P08	G22	456	2	1	1	2	1		P08	G22	556	2	1	1	2	2		P08	G22	656	1	1
P09	G02	157	2	1	2	2	2		P09	G02	257	1	1	2	2	1		P09	G02	357	1	2	2	2	2		P09	G02	457	2	2	1	1	2		P09	G02	557	1	1	2	1	2		P09	G02	657	2	2
P10	G05	158	1	2	1	2	1		P10	G05	258	1	1	1	1	1		P10	G05	358	2	2	1	1	1		P10	G05	458	2	2	2	2	1		P10	G05	558	2	1	2	2	2		P10	G05	658	2	2
P11	G08	159	1	2	1	1	2		P11	G08	259	1	2	2	1	2		P11	G08	359	2	1	1	1	2		P11	G08	459	1	1	1	1	2		P11	G08	559	1	1	1	2	1		P11	G08	659	2	1
P12	G11	160	2	2	1	2	2		P12	G11	260	1	2	1	2	1		P12	G11	360	1	2	2	1	2		P12	G11	460	1	2	1	1	2		P12	G11	560	1	2	1	2	2		P12	G11	660	2	2
P13	G14	161	1	2	2	1	1		P13	G14	261	2	2	2	1	2		P13	G14	361	1	1	1	2	1		P13	G14	461	1	2	2	1	1		P13	G14	561	1	2	2	1	2		P13	G14	661	1	2
P14	G17	162	1	1	2	2	2		P14	G17	262	2	1	2	1	1		P14	G17	362	1	1	1	2	2		P14	G17	462	2	1	2	1	1		P14	G17	562	1	2	1	2	2		P14	G17	662	2	2
P15	G20	163	1	2	2	2	1		P15	G20	263	1	1	1	1	1		P15	G20	363	0	0	0	0	0		P15	G20	463	2	2	2	1	2		P15	G20	563	1	1	2	1	1		P15	G20	663	1	1
P16	G23	164	1	2	1	2	1		P16	G23	264	2	2	1	2	2		P16	G23	364	2	1	1	2	1		P16	G23	464	2	1	1	2	1		P16	G23	564	2	1	1	2	2		P16	G23	664	2	2
P17	G03	165	2	2	1	1	1		P17	G03	265	2	1	2	2	2		P17	G03	365	2	2	1	1	2		P17	G03	465	2	2	1	2	2		P17	G03	565	1	1	1	1	1		P17	G03	665	1	1
P18	G06	166	2	2	1	1	1		P18	G06	266	2	1	2	1	2		P18	G06	366	1	1	2	1	1		P18	G06	466	1	1	2	1	1		P18	G06	566	1	2	1	1	2		P18	G06	666	2	2
P19	G09	167	2	1	1	2	1		P19	G09	267	2	1	2	1	1		P19	G09	367	1	1	2	1	1		P19	G09	467	1	1	1	1	1		P19	G09	567	1	2	1	2	2		P19	G09	667	0	0
P20	G12	168	2	1	2	1	2		P20	G12	268	1	1	1	1	2		P20	G12	368	1	1	1	2	1		P20	G12	468	1	1	2	1	1		P20	G12	568	1	2	1	2	2		P20	G12	668	1	1
P21	G15	169	2	2	2	1	1		P21	G15	269	2	1	2	1	1		P21	G15	369	2	2	1	1	1		P21	G15	469	1	2	2	2	2		P21	G15	569	2	2	1	1	2		P21	G15	669	2	1
P22	G18	170	2	2	2	2	1		P22	G18	270	2	1	1	2	1		P22	G18	370	2	1	2	1	1		P22	G18	470	1	2	2	1	2		P22	G18	570	2	2	1	1	1		P22	G18	670	2	1
P23	G21	171	1	2	1	1	2		P23	G21	271	1	1	1	1	1		P23	G21	371	2	2	2	1	2		P23	G21	471	2	2	2	2	1		P23	G21	571	1	1	1	2	2		P23	G21	671	1	1
P24	G24	172	2	1	2	1	2		P24	G24	272	2	1	1	2	2		P24	G24	372	1	1	2	1	1		P24	G24	472	1	1	1	1	1		P24	G24	572	2	1	1	1	1		P24	G24	672	2	2
P25	G25	173	1	1	1	1	1		P25	G25	273	2	2	2	1	1		P25	G25	373	2	2	1	1	2		P25	G25	473	1	1	2	1	1		P25	G25	573	1	2	1	1	1		P25	G25	673	2	2
P26	G28	174	2	1	2	2	1		P26	G28	274	1	2	1	1	2		P26	G28	374	1	2	2	2	1		P26	G28	474	2	1	1	2	2		P26	G28	574	1	2	1	2	1		P26	G28	674	2	1
P27	G31	175	2	1	2	1	1		P27	G31	275	1	2	1	2	2		P27	G31	375	1	2	2	2	2		P27	G31	475	2	1	1	1	1		P27	G31	575	1	1	1	1	1		P27	G31	675	1	1
P28	G34	176	2	1	1	2	1		P28	G34	276	1	1	1	2	2		P28	G34	376	1	2	2	2	1		P28	G34	476	2	2	2	2	2		P28	G34	576	2	2	2	1	2		P28	G34	676	2	2
P29	G37	177	2	1	1	1	2		P29	G37	277	1	2	2	2	2		P29	G37	377	1	2	1	1	2		P29	G37	477	1	1	2	2	2		P29	G37	577	1	2	2	2	2		P29	G37	677	1	2
P30	G40	178	2	1	1	2	1		P30	G40	278	2	1	2	2	2		P30	G40	378	2	1	1	2	1		P30	G40	478	2	1	1	1	1		P30	G40	578	1	1	2	2	2		P30	G40	678	2	1
P31	G43	179	2	1	1	2	1		P31	G43	279	2	2	1	1	2		P31	G43	379	1	2	1	1	2		P31	G43	479	2	2	2	1	1		P31	G43	579	2	2	2	2	2		P31	G43	679	2	1
P32	G46	180	2	2	1	2	2		P32	G46	280	1	2	2	1	2		P32	G46	380	2	1	2	1	2		P32	G46	480	2	2	2	1	2		P32	G46	580	2	1	1	1	1		P32	G46	680	2	2
P33	G26	181	1	1	1	2	2		P33	G26	281	2	1	1	1	1		P33	G26	381	0	0	0	0	0		P33	G26	481	1	1	1	2	2		P33	G26	581	1	2	1	2	1		P33	G26	681	2	1
P34	G29	182	2	2	1	2	1		P34	G29	282	1	1	2	1	2		P34	G29	382	0	0	0	0	0		P34	G29	482	2	2	2	1	2		P34	G29	582	2	1	1	2	1		P34	G29	682	1	2
P35	G32	183	2	2	2	2	1		P35	G32	283	1	1	1	1	1		P35	G32	383	0	0	0	0	0		P35	G32	483	1	1	2	2	2		P35	G32	583	1	1	2	2	2		P35	G32	683	1	1
P36	G35	184	1	2	2	2	2		P36	G35	284	2	2	2	1	2		P36	G35	384	0	0	0	0	0		P36	G35	484	2	2	1	2	1		P36	G35	584	2	2	2	2	2		P36	G35	684	1	2
P37	G38	185	2	2	1	2	2		P37	G38	285	0	0	0	0	0		P37	G38	385	1	1	2	1	1		P37	G38	485	2	2	1	1	2		P37	G38	585	2	2	1	2	1		P37	G38	685	2	1
P38	G41	186	2	1	2	1	1		P38	G41	286	1	1	1	2	2		P38	G41	386	2	1	1	1	2		P38	G41	486	1	2	1	2	1		P38	G41	586	1	2	1	2	2		P38	G41	686	2	1
P39	G44	187	2	2	2	2	2		P39	G44	287	1	1	1	2	1		P39	G44	387	2	2	2	1	2		P39	G44	487	2	2	1	2	2		P39	G44	587	2	1	2	2	2		P39	G44	687	1	1
P40	G47	188	2	2	2	1	2		P40	G47	288	1	2	2	2	2		P40	G47	388	1	2	2	1	1		P40	G47	488	0	0	0	0	0		P40	G47	588	2	2	2	2	2		P40	G47	688	0	0
P41	G27	189	0	0	0	0	0		P41	G27	289	2	1	1	2	1		P41	G27	389	0	0	0	0	0		P41	G27	489	1	2	2	2	1		P41	G27	589	2	2	1	1	1		P41	G27	689	0	0
P42	G30	190	1	1	1	1	1		P42	G30	290	0	0	0	0	0		P42	G30	390	0	0	0	0	0		P42	G30	490	2	1	1	2	2		P42	G30	590	1	2	1	2	1		P42	G30	690	1	2
P43	G33	191	2	2	1	1	2		P43	G33	291	1	1	2	1	2		P43	G33	391	0	0	0	0	0		P43	G33	491	2	1	2	1	2		P43	G33	591	1	2	2	2	1		P43	G33	691	2	1
P44	G36	192	2	2	1	1	2		P44	G36	292	2	2	1	2	2		P44	G36	392	0	0	0	0	0		P44	G36	492	2	2	2	1	1		P44	G36	592	1	1	2	1	2		P44	G36	692	2	1
P45	G39	193	1	1	2	1	1		P45	G39	293	1	2	2	2	1		P45	G39	393	2	1	1	1	2		P45	G39	493	1	1	1	1	2		P45	G39	593	1	1	2	2	2		P45	G39	693	1	1
P46	G42	194	2	2	1	2	1		P46	G42	294	1	2	1	1	1		P46	G42	394	2	2	2	1	2		P46	G42	494	1	1	2	1	2		P46	G42	594	2	1	2	1	2		P46	G42	694	2	2
P47	G45	195	2	2	1	2	2		P47	G45	295	2	2	2	2	2		P47	G45	395	0	0	0	0	0		P47	G45	495	2	2	1	2	2		P47	G45	595	1	2	2	2	2		P47	G45	695	2	1
P48	G48	196	1	2	1	1	1		P48	G48	296	1	1	1	1	1		P48	G48	396	2	2	2	2	1		P48	G48	496	1	1	2	1	2		P48	G48	596	2	2	2	1	1		P48	G48	696	1	2
		plate 1	obtained 33 plants with Westar background
P25	G25	173	1	1	1	1	1
P42	G30	190	1	1	1	1	1
		plate 2
P08	G22	208	1	1	1	1	1
P10	G05	258	1	1	1	1	1
P15	G20	263	1	1	1	1	1
P23	G21	271	1	1	1	1	1
P35	G32	283	1	1	1	1	1
P48	G48	296	1	1	1	1	1
		plate 3
P05	G13	305	1	1	1	1	1
P21	G15	321	1	1	1	1	1
P25	G25	325	1	1	1	1	1
		plate 4
P10	G05	410	1	1	1	1	1
P41	G27	441	1	1	1	1	1
P19	G09	467	1	1	1	1	1
P24	G24	472	1	1	1	1	1
		plate 5
P01	G01	549	1	1	1	1	1
P17	G03	565	1	1	1	1	1
P27	G31	575	1	1	1	1	1
		plate 6
P01	G01	601	1	1	1	1	1
P06	G16	606	1	1	1	1	1
P18	G06	618	1	1	1	1	1
P08	G22	656	1	1	1	1	1
		plate 7
P02	G04	750	1	1	1	1	1
P15	G20	763	1	1	1	1	1
P22	G18	770	1	1	1	1	1
P37	G38	785	1	1	1	1	1
P38	G41	786	1	1	1	1	1
		plate 8
P05	G13	805	1	1	1	1	1
P18	G06	818	1	1	1	1	1
P38	G41	838	1	1	1	1	1
P02	G04	850	1	1	1	1	1
P18	G06	866	1	1	1	1	1
P47	G45	895	1	1	1	1	1
[truncated: 19 more columns]

## Sheet: Genotyping 33 BC1 plants
Supplemental Table S1. A. Genotyping 33 BC1 plants. Four markers (M780, M804, M812, and M819) were used to genotype 33 previously screened plants, and two plants (#441 and #601, hightlighted rows) were selected that showed homozygous for Westar alleles (M804 and M812) and heterozygous for M780. B. These two plants were then genotyped using all 18 polymorphic markers, and the one (#601) that showe…
Plant order	gel order	Plant No.	M786	M789	M800-2	M800-1	M817	M780	M804	M812-1	M812-2	M819
P01	G01	173	1	1	1	1	1	1	1	1	0	1
P02	G02	190	1	1	1	1	1	1	2	2	0	2
P03	G03	208	1	1	1	1	1	1	1	1	0	1
P04	G04	258	1	1	1	1	1	1	2	2	S	1
P05	G05	263	1	1	1	1	1	1	2	2	0	2
P06	G06	271	1	1	1	1	1	2	2	1	0	2
P07	G07	283	1	1	1	1	1	1	1	2	S	1
P08	G08	296	1	1	1	1	1	1	2	2	S	2
P09	G09	305	1	1	1	1	1	1	1	1	S	2
P10	G10	321	1	1	1	1	1	1	1	1	0	1
P11	G11	325	1	1	1	1	1	1	1	1	0	1
P12	G12	410	1	1	1	1	1	2	2	1	0	2
P13	G13	441	1	1	1	1	1	2	1	1	0	1
P14	G14	467	1	1	1	1	1	2	1	1	S	2
P15	G15	472	1	1	1	1	1	2	2	2	S	1
P16	G16	549	1	1	1	1	1	1	2	2	S	2
P17	G17	565	1	1	1	1	1	1	1	2	S	1
P18	G18	575	1	1	1	1	1	1	2	1	0	1
P19	G19	601	1	1	1	1	1	2	1	1	0	1
P20	G20	606	1	1	1	1	1	2	1	1	S	2
P21	G21	618	1	1	1	1	1	1	1	1	0	1
P22	G22	656	1	1	1	1	1	1	1	1	0	1
P23	G23	750	1	1	1	1	1	1	1	1	S	1
P24	G24	763	1	1	1	1	1	2	1	2	S	1
P25	G25	770	1	1	1	1	1	1	1	1	S	1
P26	G26	785	1	1	1	1	1	2	2	1	0	2
P27	G27	786	1	1	1	1	1	1	1	1	S	1
P28	G28	805	1	1	1	1	1	1	2	2	0	2
P29	G29	818	1	1	1	1	1	1	1	1	0	1
P30	G30	838	1	1	1	1	1	1	1	1	0	1
P31	G31	850	1	1	1	1	1	1	1	1	0	1
P32	G32	866	1	1	1	1	1	3	1	1	0	1
P33	G33	895	1	1	1	1	1	1	1	1	0	1
P34	G34	Westar						1	1	1	0	1
P35	G35	F1						2	2	2	2	2
P36	G36	Surpass						3	3	3	3	3
B. Genotyping #441 and #601 using all 18 polymorphic merkers.
	1	2	3	4_1	4_2	5	6_1	6_2	6_3	7	8	9	10_1	10_2	11_1	11_2	12	13	14_1	14_2	14_3	15	16	17	18
	779	780	781	783-1	783-2	786	787-1	787-2	787-3	789	791	796	800-1	800-2	801-1	801-2	804	805	812-1	812-2	812-3	813	817	818	819
Surpass	3	3	3	0	3	3	0	3	3	3	3	3	3	3	3	3	3	3	0	3	S	3	3	3	3
F1	2	2	2	W	2	2	W	2	2	2	2	2	2	2	2	2	2	2	W	2	S	2	2	2	2
Westar	1	1	1	W	1	1	W	1	1	1	1	1	1	1	1	1	1	1	W	1	0	1	1	1	1
441	2	2	2	W	1	1	W	1	1	1	1	2	1	1	2	1	1	1	W	1	0	1	1	2	1
601	2	2	2	W	1	1	W	1	1	1	1	1	1	1	2	1	1	1	W	1	0	1	1	2	1

## Sheet: 236 SSR markers
Supplemental Table S1. 236 SSR markers. 236 SSR markers were tested for polymorphism among Westar, #601, and Surpass 400, and 19 polymorphic markers were obtained. These 19 markers are highlighted in yellow.
Marker			Westar	601	Surpass	MEMO.
M1	BRAS002F	CACGACGTTGTAAAACGACCACTCACAGCCCTCTTCTTCT	W	W	S	4 bands, No.4
	BRAS002R	CCTCCAGCTTCCTTTACCA
M2	BRAS003F	CACGACGTTGTAAAACGACTCTCATTCGATCATCACTCAT	‒	‒	‒	failure
	BRAS003R	GAACTATCGTCCACAATCTGA
M3	BRAS004F	CACGACGTTGTAAAACGACGTTCATTTGACGGCAACTCTC	W	W	‒	2 bands, No.1
	BRAS004R	CGCCAACGAAGCAGGTC
M4	BRAS005F	CACGACGTTGTAAAACGACCGTTCGTTGTTGCCCTCTACT	W	W	W	1 band
	BRAS005R	CTCTACACGACGGCGATAAAA
M5	BRAS011F	CACGACGTTGTAAAACGACTGGGACGTAGTCAGTCAACAA	W	W	‒	1 band
	BRAS011R	CCAAGTGCGAGAAGAGGAAG
M6	BRAS014F	CACGACGTTGTAAAACGACCCCATTGACAACTCTTCTCTT	W	W	W	2 bands
	BRAS014R	CTGTGTTCGCCCATTATG
M7	BRAS019F	CACGACGTTGTAAAACGACCTCAAGACAAACGACCAGTAA	W	H	S	1 band	GOOD
	BRAS019R	GAGAAGAAATCGCCAAGA
M8	BRAS021F	CACGACGTTGTAAAACGACACCGTTGAGATCAATCCCTAT	W	W	W	1 band
	BRAS021R	CATCTTCCTTAATCGAAACCC
M9	BRAS023F	CACGACGTTGTAAAACGACCCATTGCAAATCCCTTTACTC	W	W	W	2 bands
	BRAS023R	AGATGGAATGCGATCAAAGA
M10	BRAS026F	CACGACGTTGTAAAACGACATTACAAAAATGCCCTGAC	W	W	S	4 bands, No.4
	BRAS026R	TAAGTGATCTTCTCTCCAACA
M11	BRAS029F	CACGACGTTGTAAAACGACGTTCAACCTCCCTCGTCTCT	W	W	W	2 bands
	BRAS029R	AGGTGCCAACTCATTTCTCAA
M12	BRAS036F	CACGACGTTGTAAAACGACTGCCTAAGTGTTTTGATG	W	W	W	4 bands
	BRAS036R	TATCTGAACCCTGAATCTAAT
M13	BRAS038F	CACGACGTTGTAAAACGACTGAGCTGTTACCACTTTCT	W	W	W	1 band
	BRAS038R	AAAACACTTATTTCTTTCCTG
M14	BRAS041F	CACGACGTTGTAAAACGACCCAGACTCCGATAAAACC	W	W	‒	2 bands, No.1	N1
	BRAS041R	ATGCAAGCTTAGACAGAGATT
M15	BRAS042F	CACGACGTTGTAAAACGACCTAATAGTCGCATACACAACC	W	W	W	1 band
	BRAS042R	ATAGAGGGCTCGTGATG
M16	BRAS043F	CACGACGTTGTAAAACGACTCTATTGATCTTTGGCTCTCT	W	W	‒	1 band
	BRAS043R	CGTAACGTCTTCGCTCTC
M17	BRAS050F	CACGACGTTGTAAAACGACCTTTGTGGTGGGTAGTGG	W	W	W	2 bands
	BRAS050R	ACTTAGCCTCAATACGGTCTT
M18	BRAS051F	CACGACGTTGTAAAACGACGAATAGCCTCGCAGAAGTAGC	W	W	W	2 bands
	BRAS051R	CGACGGCGATAAAACGAA
M19	BRAS054F	CACGACGTTGTAAAACGACCCATCGTTTGATTATCTTCTA	W	W	W	2 bands
	BRAS054R	TGGTGGTGAGGAGGTC
M20	BRAS055F	CACGACGTTGTAAAACGACGCACTCTCCTTGGTCTC	W	W	W	2 bands
	BRAS055R	TTCTTCTCTCATCCACTTCTA
M21	BRAS061F	CACGACGTTGTAAAACGACGCAGCCTTCAACTCCCATAGA	W	W	W	8 bands
	BRAS061R	TGGGTTCGAGCAGGGTTC
M22	BRAS063F	CACGACGTTGTAAAACGACGACGCTCATTTCACTTC	W	W	‒	2 bands, No.2
	BRAS063R	TCCTAACTAACATCATTTTGC
M23	BRAS065F	CACGACGTTGTAAAACGACAGCAATCCCGCCTAAATGGTA	W	W	‒	1 band
	BRAS065R	GATGCGAGGTCACTGTTGTCC
M24	BRAS067F	CACGACGTTGTAAAACGACAATTTAAACCTCATTTTCTTC	W	W	S	2 bands, No.2	A-N1, B-N11
	BRAS067R	ACCTCCATTGTGTCTGAT
M25	BRAS068F	CACGACGTTGTAAAACGACCACCGTCGGAGTCTGAAT	W	W	W	1 band
	BRAS068R	GAGCCGTTAAACCNTAGTGTG
M26	BRAS069F	CACGACGTTGTAAAACGACCTCGATCTTCCCCTGCTTTC	W	H	S	2 bands, No.2	GOOD
	BRAS069R	GTTGAGCCAATCTACGGTTCC
M27	BRAS072F	CACGACGTTGTAAAACGACGCCATCTACACATTTATCCC	W	W	‒	2 bands, No.2
	BRAS072R	CACTAACCTTCTTGCTACCGT
M28	BRAS074F	CACGACGTTGTAAAACGACAATTTAAACCTCATTTTCTTC	W	W	S	2 bands, No.2	A-N1, B-N11
	BRAS074R	ACCTCCATTGTGTCTGAT
M29	BRAS078F	CACGACGTTGTAAAACGACATTGGGTTCTGACCTTTTCTC	W	W	S	1 band
	BRAS078R	CTTTTCCTCATCGCTACCAC
M30	BRAS083F	CACGACGTTGTAAAACGACGATGTTGTTGGGGAGAATG	W	W	W	1 band
	BRAS083R	AAAAAGTAGGCAAGTTCAAGC
M31	BRAS084F	CACGACGTTGTAAAACGACATTGGGTTCTGACCTTTTCTC	W	W	S	1 band
	BRAS084R	TTTTCCTTCATCGCTACCAC
M32	BRAS087F	CACGACGTTGTAAAACGACGCAGAATAGCCTCGCA	W	W	W	1 band
	BRAS087R	GGAGGAAAAGAACGTGG
M33	BRAS100F	CACGACGTTGTAAAACGACCTCCCACCGCTTTACCTCT	W	W	S	2 bands, No.1, 2
	BRAS100R	GGCTACCACCACCACTCGC
M34	BRAS107F	CACGACGTTGTAAAACGACTGAAACCACCATCATCGGAG	W	W	W	1 band
	BRAS107R	CTGCGTTCGCCTAAAGTAT
M35	BRAS111F	CACGACGTTGTAAAACGACAGCCTGAAGTTTCTAATGAT	W	W	S	1 band
	BRAS111R	TTTTCTTCATCGCTACCAC
M36	BRAS120F	CACGACGTTGTAAAACGACAAAAATAAATACAGCGAACC	W	W	‒	2 bands, No.2
	BRAS120R	ACCTTTAGCAGCTAATCATC
M37	BRAS123F	CACGACGTTGTAAAACGACCAGCGACATTACGGTTAGAG	W/W	W/W	S/‒	2 bands, No.1, 2
	BRAS123R	CTGAACCGTCGGTGACTGAC
M38	CB10003F	CACGACGTTGTAAAACGACACGGTGCCGAATCTCAACG	W	W	W	2 bands
	CB10003R	AAATGGGTCACAGCCGAGAA
M39	CB10006F	CACGACGTTGTAAAACGACGAGGCGGAGGGATAAAG	W	W	W	2 bands
	CB10006R	CCCGTTCTCTCCTAACTCTA
M40	CB10010F	CACGACGTTGTAAAACGACTTATCTTTGAATGAGCATCT	‒	‒	‒	failure
	CB10010R	ACCCTGTTCCTTCTACTAT
M41	CB10022F	CACGACGTTGTAAAACGACAACAACCAAACATAGTCCC	W	W	W	2 bands
	CB10022R	GTTGACTTTGACCTTGACTT
M42	CB10026F	CACGACGTTGTAAAACGACTCGTTCTGACCTGTCGTTAT	W	W	S	2 bands, No.2
	CB10026R	GGAAATGGCTGCTCATGTT
M43	CB10027F	CACGACGTTGTAAAACGACCGGCTTGTAAACCTTG	W	W	‒	3 bands, No.2
	CB10027R	GACTCGAAAATCACTAACAC
M44	CB10028F	CACGACGTTGTAAAACGACCTGCACATTTGAAATTGGTC	W	W	‒	1 band
	CB10028R	AAATCAACGCTTACCCACT
M45	CB10029F	CACGACGTTGTAAAACGACATTCGGAACCTAAATAGTCAG	‒	‒	‒	failure
	CB10029R	GGCGTATAAAACACCTAAAAC
M46	CB10031F	CACGACGTTGTAAAACGACACAAGTCCTTCACGAGAGCCT	W	W	‒	2 bands, No.2
	CB10031R	CAAGAGATTGTGTCTGTAGCG
M47	CB10034F	CACGACGTTGTAAAACGACTACGGGATAGGCGACGAA	W	W	W	2 bands
	CB10034R	CCTAAGCGAGACGTATTG
M48	CB10036F	CACGACGTTGTAAAACGACATTCATCTCCTGCTCGCTTAG	W/W	W/W	‒/S	2 bands, No.1, 2
	CB10036R	AAACCCAAACCAAAGTAAGAA
M49	CB10045F	CACGACGTTGTAAAACGACCGATCATATTACAAGCCGAGA	W	W	W	1 band
	CB10045R	CCTATTGCAGATATTTCGATA
M50	CB10057F	CACGACGTTGTAAAACGACCTAGGCTAAGGAAGATTGTCA	W	W	S	2 bands, No.1
	CB10057R	TAGTTTCTTCCTCCTGCTATC
M51	CB10065F	CACGACGTTGTAAAACGACCGGCAATAATGGACCACTGG	W/W	W/W	S/S	2 bands, No.1, 2
	CB10065R	CGGCTTTCACGCAGACTTCG
M52	CB10079F	CACGACGTTGTAAAACGACTACAGGAAGATTAAATGCC	W	W	S	3 bands, No.1-2
	CB10079R	ACCGTTTGTCAGTGTCATAG
M53	CB10080F	CACGACGTTGTAAAACGACGCCCTCAACCTGTAAAGT	W	W	S	2 bands, No.2
	CB10080R	TTGTTGGTGTGTGAATCATA
M54	CB10081F	CACGACGTTGTAAAACGACGGCTTTAGCACTGTGATCCT	W/W	W/H	S/S	2 bands, No.1, 2	N1
	CB10081R	TTGGGAGAGAAAACTATACG
M55	CB10089F	CACGACGTTGTAAAACGACAAACATATACACACCCTCAT	W	W	W	1 band
	CB10089R	CATAACGCTCCTTGGC
M56	CB10092F	CACGACGTTGTAAAACGACTTGATCCGAAATTCTCTGG	W/W	W/W	S/‒	3 bands, No.2, 3
	CB10092R	AGGCAAGCAATAGATAAAGG
M57	CB10093F	CACGACGTTGTAAAACGACGACTTGGGAGAGATTAAACA	‒	‒	S	2 bands, No.2
	CB10093R	GGCGATGGTGATTTCCTAGA
M58	CB10097F	CACGACGTTGTAAAACGACACTTCGGTGGTTCTATTTCT	W	W	S	2 bands, No.2	N1
	CB10097R	CGACGGTTAATCAAGTTTCT
M59	CB10099F	CACGACGTTGTAAAACGACCTTCCCCTTTCATCGAACT	W	W	S	2 bands, No.1	A-N1
	CB10099R	TAGAAGCATTTGGAAACGCA
M60	CB10103F	CACGACGTTGTAAAACGACGACGGATGCCTAATAATGAT	W	W	W	2 bands
	CB10103R	TCCTCAAAACTGCCTGTAAG
M61	CB10106F	CACGACGTTGTAAAACGACGTTGGGAGAAGGTTTGGAGT	W	W	W	2 bands
	CB10106R	CTCGGCATTTATGTGTGTTT
M62	CB10109F	CACGACGTTGTAAAACGACGTGTAGCCAGCTTGATCCT	W	H	S	3 bands	GOOD
	CB10109R	CTTCTTCTGATGCAGCAGTG
M63	CB10114F	CACGACGTTGTAAAACGACCCCGTCAACCAAATCACA	W	W	W	1 band
	CB10114R	CGCAAGGTTGTTATCTAATC
M64	CB10122F	CACGACGTTGTAAAACGACACCTGATTTTGAACCGCAGTG	W	H	S	1 band
	CB10122R	ATTAAGGACTCTGGTGCTAGA
M65	CB10124F	CACGACGTTGTAAAACGACTATGGGAAGGTTTGTGGTTGC	‒	H	S	2 bands, No.1
	CB10124R	CACTCCTCGATTACTCTCACT
M66	CB10132F	CACGACGTTGTAAAACGACCCTGTGGAGACCGTGACTACA	W	W	S	1 band
	CB10132R	AATTTCGACACAACTGCTTAG
M67	CB10139F	CACGACGTTGTAAAACGACTCTCAAAAGGATATGCGTGAA	‒	‒	S	2 bands, No.2
	CB10139R	CAAAACTCATCAGGGTTGTAG
M68	CB10143F	CACGACGTTGTAAAACGACCATGGGAGGCTGTCTAAA	W	W	‒	1 band
	CB10143R	TTGCACCCATACGTTTTC
M69	CB10159F	CACGACGTTGTAAAACGACCACAGCTTTACCCAATCG	W	W	S	3 band, No.1-3
	CB10159R	GATCACCATCTGCACCAT
M70	CB10172F	CACGACGTTGTAAAACGACATTGGTCTCTTAACCCGC	W	W	S	4 bands, No.2-4
	CB10172R	TTCTCGAATCCCTCGAA
M71	CB10179F	CACGACGTTGTAAAACGACACGAAGCAAATAACAAAGA	W	W	W	1 band
	CB10179R	GAAACCCGAAAGCCTAAG
M72	CB10189F	CACGACGTTGTAAAACGACAGAAACATGACACCACCG	W	W	S	2 bands, No.1
	CB10189R	GTCCAACTGGTCCTACGTT
M73	CB10204F	CACGACGTTGTAAAACGACTTATCATATGCTGATCCATT	W	W	W	2 bands
	CB10204R	GACTGTCTAGCTGCTCCAA
M74	CB10206F	CACGACGTTGTAAAACGACTACAACGCAAACGTTCCT	W	W	S	3 bands, No.2-3
	CB10206R	TTGATGTTCTTGGTGCCT
M75	CB10208F	CACGACGTTGTAAAACGACACTACTGTTGCGGTTGGA	W	W	W	1 band
	CB10208R	GGCATTCATTACGTCTGC
M76	CB10211F	CACGACGTTGTAAAACGACCAGCAGAGATCGATGGAG	‒	‒	S	1 band
	CB10211R	ATAGAAGGCTGCCCCTC
M77	CB10217F	CACGACGTTGTAAAACGACCCCCATATCATCCCTACC	W	W	W	1 band
	CB10217R	GCTGAACAACCCACAAAG
M78	CB10229F	CACGACGTTGTAAAACGACTTTGGTCTGAATCTGATACT	W	W	W	2 bands
	CB10229R	CCGATTCAACACCTTCAA
M79	CB10234F	CACGACGTTGTAAAACGACTCTGTTGTTTCTCTCGCC	W	W	W	1 band
	CB10234R	CTGATGGACTAGGACCCC
M80	CB10255F	CACGACGTTGTAAAACGACCTGCGCTGCATCTTAGTC	W	W	W	2 bands, No.1-2
	CB10255R	TGAAGAGCAATGCAATCTT
M81	CB10258F	CACGACGTTGTAAAACGACATGATGCCTAGCATGTCC	W	W	S	1 band
	CB10258R	AAGCTAAAGCGAAAGAAGC
M82	CB10268F	CACGACGTTGTAAAACGACCATGAGCATCTCCTCCAG	W	W	S	2 bands, No.1
	CB10268R	CAGTGGACGATCAAGAGG
M83	CB10277F	CACGACGTTGTAAAACGACACAAATGCTTGAGTGATA	W	W	W	1 band
	CB10277R	TCTTCGTAAACTTGTTCTTGA
M84	CB10278F	CACGACGTTGTAAAACGACTGAAGAAGCTGGGACAAG	W	W	W	2 bands
	CB10278R	CAATGCAATACAGCACCA
M85	CB10281F	CACGACGTTGTAAAACGACCGAGATGGAGACAGATCG	W	W	W	1 band
	CB10281R	TAAACTTGACGCAGTCGG
M86	CB10288F	CACGACGTTGTAAAACGACGCAATGCATATCGACCTT	W	W	W	1 band
	CB10288R	AACCGCGCTATCAAGAAT
M87	CB10297F	CACGACGTTGTAAAACGACCTCATTCCACTGCCAAAC	W	H	S	1 band	GOOD
	CB10297R	ACGAGTCACCATGTCAGG
M88	CB10298F	CACGACGTTGTAAAACGACCAACATCCCAGCAGGTAA	W	W	W	2 bands
	CB10298R	CCGTAGCTGTGCTCATTC
M89	CB10299F	CACGACGTTGTAAAACGACTACAGGTTCCTTGCGATG	W	W	S	2 bands, No.2
	CB10299R	ATGGACGAGACAACATGG
M90	CB10302F	CACGACGTTGTAAAACGACCGATACTTGGAGCGTGTC	W	W	W	1 band
	CB10302R	CTGGTGTCTTAACCACGC
M91	CB10305F	CACGACGTTGTAAAACGACATAACGCCAAGAACCACC	W	H	S	1 band
	CB10305R	TGGAATCAAGGTGGAATG
M92	CB10311F	CACGACGTTGTAAAACGACAACGTACCAGAACCGATAGA	W	W	S	1 band
	CB10311R	AACCCAATTGCATCCTCT
M93	CB10316F	CACGACGTTGTAAAACGACTGGTGTATATGGGATCGG	‒	‒	S	3 bands, No.2
	CB10316R	GTTTGCAGACCATTCTCG
M94	CB10320F	CACGACGTTGTAAAACGACAGTGCATGATGAAGGCAT	W	W	W	1 band
	CB10320R	GGGAATCCATGGCTGTA
M95	CB10330F	CACGACGTTGTAAAACGACAGGCGAGTTTACGAGGAT	W	H	S	1 band	GOOD
	CB10330R	ACCTGCACCAGTCATTTG
M96	CB10335F	CACGACGTTGTAAAACGACAGACAAGTTGAAGATAGGCTC	W	W	W	2 bands
	CB10335R	GATCGGAGACGGAGAGTT
M97	CB10336F	CACGACGTTGTAAAACGACCAAAACACCCAATTCTCG	W	W	W	2 bands
	CB10336R	GTGGTTGGTTCAGCTTTG
M98	CB10343F	CACGACGTTGTAAAACGACATGCACGTCTCACAGACC	W	W	S	2 bands, No.1
	CB10343R	AGCCCATTGGAGCTAGAG
M99	CB10344F	CACGACGTTGTAAAACGACGGTCTCGGCAGAGAGTTT	W	W	W	1 band
	CB10344R	CTCGATTCTGCGTTCTGT
M100	CB10347F	CACGACGTTGTAAAACGACATCTGAACACTTTCGGCA	W	W	W	1 band
	CB10347R	GGAAGCACCATGTCAGC
M101	CB10350F	CACGACGTTGTAAAACGACCAATCAACACGCCTTCTC	‒	‒	S	1 band
	CB10350R	TCGGAGATCGCAAGTCTA
M102	CB10355F	CACGACGTTGTAAAACGACGACGGATTGAGTCGGATA	W	W	‒	1 band
	CB10355R	CCTGCTAGGAAACAGGGT
M103	CB10358F	CACGACGTTGTAAAACGACCGACACAAGAACCGAGTC	W	W	S	1 band
	CB10358R	CGCATTATCCTCGTCATC
M104	CB10364F	CACGACGTTGTAAAACGACGAGACGATGCAAAGATCG	W	W	W	2 bands
	CB10364R	TGCAGACACATTCGAACA
M105	CB10369F	CACGACGTTGTAAAACGACCATTCACAGGACCAGAGC	W	H	S	1 band	GOOD
	CB10369R	CAAAGCCAAGACAACCAT
M106	CB10373F	CACGACGTTGTAAAACGACCGGTCAGATTCCAACAGA	W	W	W	2 bands
	CB10373R	GCCATCTCAGAGACGACA
M107	CB10403F	CACGACGTTGTAAAACGACCCACACATGAACCCTGTT	W	W	W	2 bands
	CB10403R	AGGACCAAGATTGGAAGC
M108	CB10413F	CACGACGTTGTAAAACGACCTTAGCACAACCACTCGG	W	W	W	1 band
	CB10413R	GGTGATGAAGATGACGATG
M109	CB10415F	CACGACGTTGTAAAACGACGAACTCGTCGCGGTAGTA	W	W	S	2 bands, No.2
	CB10415R	TCTCTTTCCTCGCAGATG
M110	CB10416F	CACGACGTTGTAAAACGACGCTGTTGCTGTAGGTTTGA	W	W	S	2 bands, No.1
	CB10416R	GAGCCAGCGTTGATAAGA
M111	CB10427F	CACGACGTTGTAAAACGACTCCCAACAAAAGAGTCCA	W	W	‒	2 bands, No.2
	CB10427R	CAGCGAACCGAGTCTAAA
M112	CB10428F	CACGACGTTGTAAAACGACCCCAAGCATTCTCATTTG	W	W	S	1 band
	CB10428R	GGCGTAGTTGATGCAGTT
M113	CB10431F	CACGACGTTGTAAAACGACGGGTTTACTGGGTTCGTT	‒	H	S	3 bands, No.3
	CB10431R	GCAGAAGGGGAAACACTT
M114	CB10439F	CACGACGTTGTAAAACGACACCTCGAAGGGTATCTGC	W	W	S	2 bands, No.2
	CB10439R	CGTGCAATTTCAACAACA
M115	CB10443F	CACGACGTTGTAAAACGACCAGAAACCATCATAGCCG	W	H	S	1 band	GOOD
	CB10443R	TGATTTGGGAGACGAAGA
M116	CB10471F	CACGACGTTGTAAAACGACCAAGGATCGTCCATGTTC	W	W	W	1 band
	CB10471R	TCCTTGTAAATGCCCGTA
M117	CB10487F	CACGACGTTGTAAAACGACATCCGAGGTTAGGTTTGG	W	W	W	1 band
	CB10487R	TCCTTGCTCACCCTTGTA
M118	CB10493F	CACGACGTTGTAAAACGACTGACGTGTGAGCAACAGA	W	W	W	2 bands
	CB10493R	CTGAGTCACAAGCCGAGT
M119	CB10501F	CACGACGTTGTAAAACGACGTACCAGCCGGTTATCAA	W	W	W	2 bands
	CB10501R	CGATGGAGTGGAAGTGAG
M120	CB10502F	CACGACGTTGTAAAACGACTTGAAGAGTGGGGATTCA	W	W	‒	1 band
	CB10502R	GGTGAGCTTCTTCCTTCC
M121	CB10513F	CACGACGTTGTAAAACGACTGTCTTATATGCACAGATCCC	‒	‒	S	2 bands, No.1
	CB10513R	TGCTTGCTCATCAGTGAC
M122	CB10524F	CACGACGTTGTAAAACGACATGGAAGGCAACGATTCT	W	H	S	2 bands, No.1	GOOD
	CB10524R	TTCTGTGCTAGGTCTGCC
M123	CB10526F	CACGACGTTGTAAAACGACTTCTTCTTTCCACCACCA	W	W	S	1 band
	CB10526R	ACTCGGCGGTTAGAGAAT
M124	CB10528F	CACGACGTTGTAAAACGACATGCTTTCTTTGCACGAG	‒	‒	‒	failure
	CB10528R	ACCAGACTGATGGTGTGC
M125	CB10530F	CACGACGTTGTAAAACGACTCCTCGTCCTTTATTCCT	W	W	W	2 bands
	CB10530R	TTTATGGTGATGGGGTGA
M126	CB10534F	CACGACGTTGTAAAACGACAGCTGCAACCACAACTCT	W	H	S	1 band	GOOD
	CB10534R	GGAGCGCAAGAAAAG
M127	CB10536F	CACGACGTTGTAAAACGACACCTTGTTCTTTGCCTCC	W	H	S	2 bands, No.1, 2
	CB10536R	GCAACAGCAAAGACAACC
M128	CB10540F	CACGACGTTGTAAAACGACTCATCAGAATCTTCCACGA	W	H	S	1 band
	CB10540R	AGCATCACGGGACTTACA
M129	CB10544F	CACGACGTTGTAAAACGACTGAGAAGGCTTCGTTGAG	W	W	W	2 bands
	CB10544R	TCAAATTCTCGCGTTTGT
M130	CB10545F	CACGACGTTGTAAAACGACCTCGCAATAGTCGCAGAT	W	W	W	1 band
	CB10545R	TGCCCTACTGTCTCCTCA
M131	CB10569F	CACGACGTTGTAAAACGACTCTCCATCATCTTCGTTCTC	W	W	W	2 bands
	CB10569R	GTGGAGTTGGAGCAACAG
M132	CB10572F	CACGACGTTGTAAAACGACAGTCACACAATGGCGTCT	W	W	W	2 bands
	CB10572R	TTACGGTCTGAGCCTTGA
M133	CB10578F	CACGACGTTGTAAAACGACTGTCCACTCACTCTCTTTGTT	W	W	W	2 bands
	CB10578R	AGGCTAAGTTGAAGTGCAAG
M134	CB10587F	CACGACGTTGTAAAACGACTTGTGTTTTGCCTTCTGA	W	W	W	1 band
	CB10587R	TTTGCGCACAAACAATAA
M135	CB10594F	CACGACGTTGTAAAACGACACTGCAGGGAAGTTCGAT	‒	‒	S	2 bands, No.2
	CB10594R	TTTGGCTCCGTTACACAT
M136	CB10597F	CACGACGTTGTAAAACGACAAGCGCGCATAACTACAC	W	W	W	1 band
	CB10597R	AACACTGCTCCTTTCCCT
M137	CB10623F	CACGACGTTGTAAAACGACGAGATCGAAGGTCTCGGT	W	W	S	2 bands, No.1
	CB10623R	GAGTCGAAACAGTGGTGG
M138	CB10628F	CACGACGTTGTAAAACGACCCGTGAGAAGTCATTTGG	W	W	W	2 bands
	CB10628R	AATCATTTTTCGATGACAGAA
M139	MD053F	CACGACGTTGTAAAACGACCAAAAACACCCTCAATCTATC	W	W	S	11 bands, No.2-4
	MD053R	GGCATGAGAGATGGTGA
M140	MR129F	CACGACGTTGTAAAACGACCGGGTTGTCAATGAATAAGTA	W	W	W	1 band
	MR129R	AACACCCCCGATACACTAA
M141	MR013F	CACGACGTTGTAAAACGACCGCTACTTCCGCTGATACTTT	W	W	W	2 bands
	MR013R	TCAGAATCGCGACTGTAGTCT
M142	MR014F	CACGACGTTGTAAAACGACGGGTTTCTCCTTCTCGTTGTT	W	H	S	1 band	GOOD
	MR014R	TGACGGTTGAGTGGTTGTGT
M143	MR156F	CACGACGTTGTAAAACGACCAACTACGCAGGAACATACAG	W	W	W	2 bands
	MR156R	ACGCGGAACATGATACC
M144	MR172F	CACGACGTTGTAAAACGACGGGTTTTAAGCCTTGTCTAAG	‒	‒	‒	failure
	MR172R	AAACCAAAATGCATAGACTGA
M145	MR025F	CACGACGTTGTAAAACGACTTTAACAAGAAGACGCGAAGA	W	W	W	2 bands
	MR025R	GCATAAGAGACCCGACAAAG
M146	MR036F	CACGACGTTGTAAAACGACTGAAGACCCGCAACTATAATC	W	W	S	1 band
	MR036R	ATCGGCGAACATCTAAGG
M147	MR049F	CACGACGTTGTAAAACGACAATGGGAAGCTCGTCGAA	W	W	S	1 band
	MR049R	AATTATGCCAACATCCTACGG
M148	MR061F	CACGACGTTGTAAAACGACGAACTCACGGAAGCTACGAGA	W	W	S	1 band
	MR061R	AGCATACCAAGAGACGCAAAG
M149	MR097F	CACGACGTTGTAAAACGACTCCGATCTATTATCCGCAAAC	W	W	S	1 band
	MR097R	ATCAACGGAGCAAAGATGATT
M150	Na10-A08F	CACGACGTTGTAAAACGACCATGGTTAAAACAATGGCCC	W	W	S	2 bands, No.2
	Na10-A08R	CAAGAAACACCATCATTTCTCA
M151	Na10-A09F	CACGACGTTGTAAAACGACTCTTGAGCAAAGAAACTTGG	W	H	S	2 bands, No.2	GOOD
	Na10-A09R	CAAACTGAGCCATACACAAAGG
M152	Na10-B07F	CACGACGTTGTAAAACGACGCCTTAGATTAGATGGTCGCC	W	H	S	3 bands, No.3	GOOD
	Na10-B07R	ACTTCAGCTCCGATTTGCC
M153	Na10-B11F	CACGACGTTGTAAAACGACTTTAACAACAACCGTCACGC	W	W	W	1 band
	Na10-B11R	CTCCTCCTCCATCAATCTGC
M154	Na10-C01F	CACGACGTTGTAAAACGACTTTTGTCCCACTGGGTTTTC	‒	H	S	8 bands, No.8
	Na10-C01R	GGAAACTAGGGTTTTCCCTTC
M155	Na10-C03F	CACGACGTTGTAAAACGACTTGGGTGTCTTTGTTACCCC	W	W	S	1 band
	Na10-C03R	ACCGAGAAGACTGATACGGG
M156	Na10-C06F	CACGACGTTGTAAAACGACTGGATGAAAGCATCAACGAG	W	W	W	1 band
	Na10-C06R	ATCAATCAACACAAGCTGCG
M157	Na10-D03F	CACGACGTTGTAAAACGACATGATTTGCCTTGAAATGCC	W	W	W	3 bands
	Na10-D03R	GATGAAACAATAACCTGAGACACAC
M158	Na10-D07F	CACGACGTTGTAAAACGACCTACTTTGATGGACACTTGCC	W/W	H/W	S/S	2 bands, No.1, 2	GOOD
	Na10-D07R	TCTGAAGTTGATTAGTCGGTCC
M159	Na10-D09F	CACGACGTTGTAAAACGACAAGAACGTCAAGATCCTCTGC	W	W	S	2 bands, No.2
	Na10-D09R	ACCACCACGGTAGTAGAGCG
M160	Na10-D11F	CACGACGTTGTAAAACGACGAGACATAGATGAGTGAATCTGG	W	W	W	1 band
	Na10-D11R	CATTAGTTGTGGACGGTCGG
M161	Na10-G08F	CACGACGTTGTAAAACGACTTTCTTTTAACCTGATGTTTTGG	W	H	S	1 band	GOOD
	Na10-G08R	TCACTGTGTTTACTTGCGCC
M162	Na10-G10F	CACGACGTTGTAAAACGACTGGAAACATTGGTGTTAAGGC	‒/W	‒/W	S/S	2 bands, No.1, 2
	Na10-G10R	CATAGATTCCATCTCAAATCCG
M163	Na10-H03F	CACGACGTTGTAAAACGACGAGCTGGCTCATTCAACTCC	W	W	S	2 bands, No.2
	Na10-H03R	CACAATTTCTCAGACAAAACGG
M164	Na10-H06F	CACGACGTTGTAAAACGACAGAATGAGACCCAGAAACCG	W	W	S	2 bands, No.2
	Na10-H06R	GCCACACTCTCTCTTACTAGGGC
M165	Na12-A01F	CACGACGTTGTAAAACGACGCATGCTCTTGATGAACGAA	W/W	W/H	S/S	4 bands, No.2, 4
	Na12-A01R	GCTTCAACCTCTCAATCGCT
M166	Na12-A02F	CACGACGTTGTAAAACGACAGCCTTGTTGCTTTTCAACG	W	W	W	2 bands
	Na12-A02R	AGTGAATCGATGATCTCGCC
M167	Na12-C06F	CACGACGTTGTAAAACGACAACGGATGAAGAACACATTGC	W	W	S	1 band
	Na12-C06R	TAGGGCCTGTTATTCGATGG
M168	Na12-D08F	CACGACGTTGTAAAACGACACGACGATTCAACTCATCTTC	W	W	S	2 bands, No.2
	Na12-D08R	TTAACCAACTTCGCTTTTTG
M169	Na12-D09F	CACGACGTTGTAAAACGACACTGAAACTTACTAAAAGAGAGA	‒/‒	‒/H	S/S	3 bands, No.1, 3
	Na12-D09R	TCTAGAAACACCAGCAGTGGC
M170	Na12-E02F	CACGACGTTGTAAAACGACTTGAAGTAGTTGGAGTAATTGGA	W	W	S	1 band
	Na12-E02R	CAGCAGCCACAACCTTACG
M171	Na12-E03F	CACGACGTTGTAAAACGACTTCGCTTTCCCTTACTTTCG	W	W	W	2 bands
	Na12-E03R	CTCAGTTTCTGCAATCCACG
M172	Na12-E09F	CACGACGTTGTAAAACGACCATGAGAACAAGATGGGTTCG	W	H	S	1 band	GOOD
	Na12-E09R	CTGAAACTTGAGCAAAGCCC
M173	Na12-F03F	CACGACGTTGTAAAACGACGGCGACATAGATTTGAACCG	W	W	W	1 band
	Na12-F03R	TCCACTTTCTCTCTCTTCCCC
M174	Na12-F12F	CACGACGTTGTAAAACGACCGTTCTCACCTCCGATAAGC	W	W	S	1 band
	Na12-F12R	TCCGATGTAGAATCAGCAGC
M175	Na12-G04F	CACGACGTTGTAAAACGACCGAATTGAAGGATGAGTTTGG	W	W	S	1 band
	Na12-G04R	CACATGTTTTATCATTCACAAGTCC
M176	Na12-H04F	CACGACGTTGTAAAACGACTTTATCGTCTTTCCCCTCCC	W	H	S	1 band	GOOD
	Na12-H04R	ACAAGGAACTAGAGAGAGAGAG
M177	Na12-H07F	CACGACGTTGTAAAACGACGCGGCATTAGTTGTCAGTCC	W	W	W	1 band
	Na12-H07R	TCGTTGATTTACATACATGCG
M178	Na12-H09F	CACGACGTTGTAAAACGACAGGCGTCTATCTCGAAATGC	W/W	W/W	S/S	3 bands, No.2, 3
	Na12-H09R	CGTTTTTCAGAATCTCGTTGC
M179	Na14-B03F	CACGACGTTGTAAAACGACGATGGTCGCCGATTCAATGA	W/W	W/H	‒/S	2 bands, No.1, 2
	Na14-B03R	CCCATCAGCACTAGAAACCA
M180	Na14-C12F	CACGACGTTGTAAAACGACCACATTTTGGTTCAATTCGG	‒	‒	‒	failure
	Na14-C12R	TACGACGCTGGTTTCGATTC
M181	Na14-D07F	CACGACGTTGTAAAACGACGCATAACGTCAGCGTCAAAC	W	W	W	4 bands
	Na14-D07R	CTGCGGGACACATAACTTTG
M182	Na14-E02F	CACGACGTTGTAAAACGACACTGGCTACATGAGTTTCAGTG	‒	‒	‒	failure
	Na14-E02R	GAGGGAAGACAACTGGTCTCA
M183	Na14-E11F	CACGACGTTGTAAAACGACTCATCCTTCTCACACCAAAATC	W	W	S	3 bands, No.2, 3
	Na14-E11R	CCTCGAAATAGCTCCAACCC
M184	Na14-F11F	CACGACGTTGTAAAACGACCTATGGTTCATCTTTCGCCG	‒	H	S	3 bands, No.2
	Na14-F11R	CATGCTCCAACCACAGTTTG
M185	Na14-G06F	CACGACGTTGTAAAACGACAAACGGCTTGCATTGTTCTC	W	W	W	2 bands
	Na14-G06R	GGCTTGCTTGATCCAGTCTC
M186	Na14-H11F	CACGACGTTGTAAAACGACGGATGTTTTCACAGACCCTG	W	W	W	3 bands
	Na14-H11R	CTTTGCAGGTATGAACACGC
M187	Na14-H12F	CACGACGTTGTAAAACGACCACATTGGCACGTATCCATC	W	H	S	1 band
	Na14-H12R	GGCTGATCGAACACAAATAAG
M188	Ni2-C12F	CACGACGTTGTAAAACGACACATTCTTGGATCTTGATTCG	W	W	W	2 bands
	Ni2-C12R	AAAGGTCAAGTCCTTCCTTCG
M189	Ni2-F11F	CACGACGTTGTAAAACGACAAAGGGTTTCAATTTCACGC	W	W	W	2 bands
	Ni2-F11R	GGGAAACATACTCACCACGC
M190	Ni4-A07F	CACGACGTTGTAAAACGACTTATCTGCTTGTCTTGGGGC	W	W	W	4 bands
	Ni4-A07R	AGACACTCTCACCCCTCTGC
M191	Ni4-B10F	CACGACGTTGTAAAACGACGTCCTTGAGAAACTCCACCG	W	W	W	1 band
	Ni4-B10R	CCGATCCCATTTCTAATCCC
M192	Ol09-A03F	CACGACGTTGTAAAACGACCTGGTTTTCTCCTTCATCAG	‒	‒	‒	failure
	Ol09-A03R	CTGTGTAGCTTTTAGTCTTT
M193	Ol09-A06F	CACGACGTTGTAAAACGACTGTGTGAAAGCTTGAAACAG	W	W	W	1 band
	Ol09-A06R	TAGGATTTTTTTGTTCACCG
M194	Ol10-A02F	CACGACGTTGTAAAACGACATGAAAACCAATCCAGTGCC	W	W	W	2 bands
	Ol10-A02R	GATAGCAGATGGAAGAGCCG
M195	Ol10-A09F	CACGACGTTGTAAAACGACGCATGCATAACTAGAGAGAGAGA	W	W	W	1 band
	Ol10-A09R	CCTTTCACTCAACTAAACCATACTC
M196	Ol10-A11F	CACGACGTTGTAAAACGACCACAATTTCTCAGACAAAACGG	W	W	W	1 band
	Ol10-A11R	GAGCTGGCTCATTCAACTCC
M197	Ol10-B04F	CACGACGTTGTAAAACGACATCTTCCTCCACGTTCATGC	W	W	S	3 bands, No.1-2-3
	Ol10-B04R	CGAATCTTGAAGTTCTGACCC
M198	Ol10-B06F	CACGACGTTGTAAAACGACGCTTTGGCTCGTGTAAATGG	W	W	S	1 band
	Ol10-B06R	CATCTTTGGTTGTGTATGGTTAGG
M199	Ol10-B08F	CACGACGTTGTAAAACGACAAGCTGTTCGATGAAATGCC	W/W	W/W	S/S	2 bands, No.1, 2
	Ol10-B08R	ACTTGTTTGCATCCATTGCC
M200	Ol10-B11F	CACGACGTTGTAAAACGACAAAATGTGAGGCTGTTTGGG	W	H	S	2 bands, No.2
	Ol10-B11R	TTTCGCAGCAGTAAACATGG
M201	Ol10-C01F	CACGACGTTGTAAAACGACATGACTGCTTAAACAGCGCC	W	W	S	2 bands, No.1
	Ol10-C01R	CTTCTCCAACAAAAGCTCGG
M202	Ol10-D01F	CACGACGTTGTAAAACGACTCTCTGCCAAAAGCAAATAGC	W	W	S	2 bands, No.1
	Ol10-D01R	CTTGGCTCTCTCTCACCACC
M203	Ol10-D03F	CACGACGTTGTAAAACGACGCCAAAGACCTCAAAGATGG	W	W	S	3 bands, No.2-3	A-N1
	Ol10-D03R	AAGCCACGTGAAGAAAGTCC
M204	Ol10-D08F	CACGACGTTGTAAAACGACTCCGAACACTCTAAGTTAGCTCC	W	W	W	2 bands
	Ol10-D08R	GAGCTGTATGTCTCCCGTGC
M205	Ol10-E06F	CACGACGTTGTAAAACGACTTTGGAGGCACACTTCTTTG	‒	‒	‒	failure
	Ol10-E06R	CAGTGGTAAACAAAGGAGTTCAAG
M206	Ol10-F09F	CACGACGTTGTAAAACGACAGAGAGCGAGATTGATTGGC	W	W	S	2 bands, No.1
	Ol10-F09R	AAACGACCACGAGTGATTCC
M207	Ol10-H02F	CACGACGTTGTAAAACGACAACAGGAAGAAACGACGAGG	W	W	W	1 band
	Ol10-H02R	AGAGAGCCATGAGAAGCACC
M208	Ol11-B03F	CACGACGTTGTAAAACGACATGAAAACCAATCCAGTGCC	W	W	W	1 band
	Ol11-B03R	GATAGCAGATGGAAGAGCCG
M209	Ol11-B05F	CACGACGTTGTAAAACGACTCGCGACGTTGTTTTGTTC	W	W	S	2 bands, No.1
	Ol11-B05R	ACCATCTTCCTCGACCCTG
M210	Ol11-E03F	CACGACGTTGTAAAACGACGCTCTCCCAGTGAGAATCAC	W	W	W	1 band
	Ol11-E03R	GAAAACCAATCCAGTGCCTG
M211	Ol11-H02F	CACGACGTTGTAAAACGACTCTTCAGGGTTTCCAACGAC	‒	H	S	2 bands, No.1
	Ol11-H02R	AGGCTCCTTCATTTGATCCC
M212	Ol12-D02F	CACGACGTTGTAAAACGACCAATCCTGTTCATCATCGCCC	W	W	W	1 band
	Ol12-D02R	AGTCATATGAAGCAGCTCAGG
M213	Ol12-D05F	CACGACGTTGTAAAACGACTCCATGACCAACGACAAGGTC	‒	H	S	2 bands, No.1
	Ol12-D05R	AAGAGGCGACTTCTATTGCG
M214	Ol12-E03F	CACGACGTTGTAAAACGACCTTGAAGAGCTTCCGACACC	W	W	W	2 bands
	Ol12-E03R	GACGGCTAACAGTGGTGGAC
M215	Ol12-F02F	CACGACGTTGTAAAACGACGGCCCATTGATATGGAGATG	W	W	S	2 bands, No.2
	Ol12-F02R	CATTTCTCAATGATGAATAGT
M216	Ol12-F07F	CACGACGTTGTAAAACGACTTTCCCCTTCTGGGAAAAAG	‒	‒	S	1 band
	Ol12-F07R	TTACCCCAGCAGGTATTTGG
M217	Ol12-F08F	CACGACGTTGTAAAACGACTGATAGGATGCGTGAATCAG	W	W	S	1 band
	Ol12-F08R	AGAATGTAGATCAGTTACGG
M218	Ol12-F11F	CACGACGTTGTAAAACGACAAGGACTCATCGTGCAATCC	‒/W	‒/H	S/S	2 bands, No.1, 2	GOOD
	Ol12-F11R	GTGTCAGTGGCTACAGAGAC
M219	Ol12-G04F	CACGACGTTGTAAAACGACCGAACATCTTAGGCCGAATC	W	W	W	1 band
	Ol12-G04R	GGTTAACCTGCGGGATATTG
M220	Ol13-A10F	CACGACGTTGTAAAACGACTCCGATGTAGAATCAGCAGC	W	W	S	1 band
	Ol13-A10R	CGTTCTCACCTCCGATAAGC
M221	Ol13-C03F	CACGACGTTGTAAAACGACGATCGGAGATGCGATGAGAG	W	W	‒	1 band
	Ol13-C03R	GCATGCACCAGTGAAAAACTC
M222	Ol13-D02F	CACGACGTTGTAAAACGACTTCTCCACACCAAGCAACAC	W	W	S	1 band
	Ol13-D02R	TACAGGCTTGGTCGTTTTCC
M223	Ol13-E08F	CACGACGTTGTAAAACGACTTCGCAACTCCTCCTAGAATC	W	W	W	2 bands
	Ol13-E08R	AAGGTCTCACCACCGGAGTC
M223	Ol13-G05F	CACGACGTTGTAAAACGACGTGTGCAGGAAACGATGTTC	W	W	W	1 band
	Ol13-G05R	GGGAGTTTGAAGAGAAAGCG
M225	Ol13-H09F	CACGACGTTGTAAAACGACAAGGAGAGGAGTGATGGACG	W	W	S	1 band
	Ol13-H09R	CACATTAAACACGGCACAGG
M226	Ra1-F06F	CACGACGTTGTAAAACGACACCAAAATGTGTGAAGCCAC	W/‒	H/‒	S/S	5 bands, No.2, 3	GOOD
	Ra1-F06R	CTTGTGGCCAGATTCATCAC
M227	Ra2-A05F	CACGACGTTGTAAAACGACGCTAGTTTACGCGGCGG	W	W	‒	2 bands, No.1-2
	Ra2-A05R	AAACGACATCGGCAAAGAAG
M228	Ra2-D04F	CACGACGTTGTAAAACGACTGGATTCTCTTTACACACGCC	W/‒	H/‒	S/S	5 bands, No.2, 3	GOOD
	Ra2-D04R	CAAACCAAAATGTGTGAAGCC
M229	Ra2-E12F	CACGACGTTGTAAAACGACTGTCAGTGTGTCCACTTCGC	W	W	W	1 band
	Ra2-E12R	AAGAGAAACCCAATAAAGTAGAACC
M230	Ra2-F04F	CACGACGTTGTAAAACGACCCTACAAACACATAAATAAAGAG	W	W	W	1 band
	Ra2-F04R	AACAACATAAAAGATTCATTTCG
M231	Ra2-F11F	CACGACGTTGTAAAACGACTGAAACTAGGGTTTCCAGCC	W/‒	W/‒	‒/S	5 bands, No.1, 3
	Ra2-F11R	CTTCACCATGGTTTTGTCCC
M232	Ra2-G08F	CACGACGTTGTAAAACGACATGTCCGGATAACCGAATCC	W	W	W	2 bands
	Ra2-G08R	GAAGCTTTTCAATTTTTAAGTTCTCTC
M233	Ra3-D04F	CACGACGTTGTAAAACGACAAAAGGACCTACCAATTTCGTG	W	H	S	1 band
	Ra3-D04R	CGACCCAAACTGAGCCATAC
M234	Ra3-H09F	CACGACGTTGTAAAACGACGTGGTAACGACGGTCCATTC	W	W	W	1 band
	Ra3-H09R	ACCACGACGAAGACTCATCC
M235	A48350F	CACGACGTTGTAAAACGACCGTCAATGGTCTCCGCTTCA	W	W	S	2 bands, No.1
	A48350R	TTCCACTTTTGGAACAGCTTCTTC
M236	A77096F	CACGACGTTGTAAAACGACTAGGACACGTGACAAAACTTCAT	W	W	W	2 bands
	A77096R	TATCGATGGTATCAAAGAATGGA

## Sheet: Screening BC2 population
Supplemental Table S1. Screening BC2 population. A series of screenings were performed using SSR markers, and a plant (601-26) that showed minimum Surpass 400 background was selected and used to develop BC3 population.
Plants showed homozygous for Westar alleles										Plants with Westar background								Plants with Westar background											Selecting an optimal plant (601-26) for the generation of BC3 population
Gel order	BC2-601	M7	M95		Gel order	BC2-601	M7	M95		plant order	Gel order	BC2-601	M7	M95	M779	M105		BC2-601	M26	M62	M126	M151	M152	M218	M226	M781				1	2	3	4	5	6	7	8	9	10	11	12	13	14	15	16
G01	1	1	1		G01	101	2	1		P01	G01	1	1	1	1	1		601-1	1	1	1	1	1	1		1			material	779	780	781	801-1	818	7	26	54	62	64	65	87	91	95	105	113
G04	2	0	0		G04	102	1	2		P02	G04	13	1	1	1	1		601-26	1	2	1	1	1	1	2	2			Surpass	S	S	S	S	S	S	S	S	S	S	S	S	S	S	S	S
G07	3	2	1		G07	103	2	2		P03	G07	18	1	1	1	1		601-29	2	2	1	1	1	1	2	2			Westar	W	W	W	W	W	W	W	W	W	W	W	W	W	W	W	W
G10	4	1	2		G10	104	1	2		P04	G10	25	1	1	1	2		601-32	2	1	1	2	2	1	1	2			601-26	H	H	H	W	W	W	W	W	H	H	W	W	W	W	W	W
G13	5	2	1		G13	105	0	0		P05	G13	26	1	1	2	1		601-50	1	2	1	2	1	1	1	2			601-50	H	H	H	H	W	W	W	H?	H	H	H	W	W	W	W	H
G16	6	2	1		G16	106	1	2		P06	G16	29	1	1	2	1		601-62	1	1	1	2	2	1	1	2			601-62	H	H	H	H	W	W	W	H?	W	W	W	W	W	W	W	W
G19	7	1	2		G19	107	1	2		P07	G19	32	1	1	2	1		601-65	1	2	1	2	2	1	2	2			601-114	H	H	H	W	W	W	W	H?	H	H	W	W	W	W	W	H
G22	8	2	1		G22	108	2	1		P08	G22	39	1	1	1	1		601-86	2	1	1	2	1	1	2	2												N14	N14
G02	9	2	2		G02	109	1	1		P09	G02	46	1	1	2	2		601-109	2	2	2	2	2	1	1	2			material	115	122	126	127	128	142	151	152	154	158	161	165	169	172	176	179
G05	10	2	2		G05	110	1	2		P10	G05	50	1	1	2	1		601-114	1	2	1	1	1	1	2	2			Surpass	S	S	S	S	S	S	S	S	S	S	S	S	S	S	S	S
G08	11	2	2		G08	111	2	1		P11	G08	54	1	1	1	1		601-130	2	2	1	2	1	1	2	2			Westar	W	W	W	W	W	W	W	W	W	W	W	W	W	W	W	W
G11	12	1	2		G11	112	1	2		P12	G11	60	1	1	2	2		601-177	2	1	2	1	1	1	2	1			601-26	W	H	W	W	W	W	W	W	W	H	W	W	W	H	H	W
G14	13	1	1		G14	113	1	2		P13	G14	62	1	1	2	1													601-50	W	H	W	W	W	H	H	W	H	H	H	W	H	H	H	W
G17	14	2	1		G17	114	1	1		P14	G17	65	1	1	2	1													601-62	W	W	W	W	W	H	H	W	H	W	H	W	H	W	W	W
G20	15	2	1		G20	115	2	1		P15	G20	66	1	1	2	2													601-114	W	H	W	W	W	H	W	W	H	H	W	W	W	H	H	W
G23	16	2	1		G23	116	1	1		P16	G23	70	1	1	1	2															N10								N10				N10	N10
G03	17	1	2		G03	117	2	2		P17	G03	74	1	1	1	2													material	184	187	200	211	213	218	226	228	233
G06	18	1	1		G06	118	2	1		P18	G06	75	1	1	1	2													Surpass	S	S	S	S	S	S	S	S	S
G09	19	1	2		G09	119	2	2		P19	G09	80	1	1	1	1													Westar	W	W	W	W	W	W	W	W	W
G12	20	2	2		G12	120	2	1		P20	G12	86	1	1	2	1													601-26	W	W	H	W	W	W	H	H	W
G15	21	2	2		G15	121	1	2		P21	G15				0	0			M95	CB10330	N6	GOOD							601-50	W	H	H	H	W	W	W	W	H
G18	22	2	2		G18	122	1	2		P22	G18				0	0			M228	Ra2-D04	N6								601-62	W	H	W	W	W	W	W	W	H
G21	23	2	1		G21	123	2	2		P23	G21				0	0			M226	RA1-F06	N6								601-114	H	H	H	W	W	W	H	H	W
G24	24	2	1		G24	124	1	2		P24	G24				0	0																N10				N6?	N6?
G25	25	1	1		G25	125	2	2		P25	G25	109	1	1	2	1			M779		N10	GOOD
G28	26	1	1		G28	126	2	1		P26	G28	114	1	1	2	1
G31	27	2	1		G31	127	2	1		P27	G31	116	1	1	1	1			M105	CB10369	N11	GOOD
G34	28	2	1		G34	128	0	0		P28	G34	129	1	1	2	2			M115	CB10443	N11
G37	29	1	1		G37	129	1	1		P29	G37	130	1	1	2	1			M218	OI12-F11	N11
G40	30	1	2		G40	130	1	1		P30	G40	135	1	1	1	1
G43	31	2	2		G43	131	1	2		P31	G43	137	1	1	1	1			M87	CB10297	N17
G46	32	1	1		G46	132	2	1		P32	G46	138	1	1	1	2			M7	BRAS019	N17	GOOD
G26	33	2	2		G26	133	2	2		P33	G26	142	1	1	1	2			M126	CB10534	N17
G29	34	2	1		G29	134	1	2		P34	G29	162	1	1	1	1
G32	35	2	2		G32	135	1	1		P35	G32	163	1	1	2	2
G35	36	2	1		G35	136	1	2		P36	G35	171	1	1	1	1
G38	37	2	2		G38	137	1	1		P37	G38	172	1	1	1	1
G41	38	2	1		G41	138	1	1		P38	G41	174	1	1	1	2
G44	39	1	1		G44	139	2	2		P39	G44	176	1	1	1	1
G47	40	1	2		G47	140	2	1		P40	G47	177	1	1	2	1
G27	41	2	2		G27	141	2	2		P41	G27	181	1	1	1	1
G30	42	2	2		G30	142	1	1		P42	G30	186	1	1	1	2
G33	43	2	2		G33	143	2	1		P43	G33	190	1	1	1	2
G36	44	2	2		G36	144	0	0		P44	G36	191	1	1	1	1
G39	45	1	2		G39	145	2	2		P45	G39				0	0
G42	46	1	1		G42	146	2	2		P46	G42				0	0
G45	47	2	2		G45	147	2	1		P47	G45				0	0
G48	48	1	2		G48	148	2	2		P48	G48				0	0
G01	49	2	2		G01	149	2	1
G04	50	1	1		G04	150	2	1
G07	51	2	1		G07	151	2	2
G10	52	2	2		G10	152	1	2
G13	53	1	2		G13	153	2	1
G16	54	1	1		G16	154	2	2
G19	55	2	2		G19	155	1	2
G22	56	1	2		G22	156	2	2
G02	57	1	2		G02	157	1	2
G05	58	0	0		G05	158	2	1
G08	59	1	2		G08	159	2	2
G11	60	1	1		G11	160	2	1
G14	61	2	2		G14	161	2	1
G17	62	1	1		G17	162	1	1
G20	63	2	1		G20	163	1	1
G23	64	2	2		G23	164	2	2
G03	65	1	1		G03	165	2	2
G06	66	1	1		G06	166	1	2
G09	67	1	2		G09	167	2	1
G12	68	2	1		G12	168	1	2
G15	69	2	1		G15	169	2	1
G18	70	1	1		G18	170	2	1
G21	71	2	2		G21	171	1	1
G24	72	1	2		G24	172	1	1
G25	73	2	2		G25	173	2	2
G28	74	1	1		G28	174	1	1
G31	75	1	1		G31	175	2	2
G34	76	2	1		G34	176	1	1
G37	77	2	1		G37	177	1	1
G40	78	1	2		G40	178	2	2
G43	79	0	0		G43	179	2	1
G46	80	1	1		G46	180	1	2
G26	81	1	2		G26	181	1	1
G29	82	1	2		G29	182	1	2
G32	83	1	2		G32	183	0	0
G35	84	2	2		G35	184	2	2
G38	85	0	0		G38	185	1	2
G41	86	1	1		G41	186	1	1
G44	87	2	2		G44	187	2	1
G47	88	2	2		G47	188	1	2
G27	89	1	2		G27	189	1	2
G30	90	2	1		G30	190	1	1
G33	91	2	2		G33	191	1	1
G36	92	2	1		G36	192	1	2
G39	93	2	2		G39	193	2	1
G42	94	2	1		G42	194	1	2
G45	95	1	2		G45	195	2	1
G48	96	2	2		G48	196	2	2

## Sheet: Screening BC3 polulation
Supplemental Table S1. Screening BC3 polulation. A series of screenings were performed using SSR markers, and a plant (14-04-32) that showed minimum Surpass 400 background was selected and used to develop Chromosome Segment Substitution Line (CSSL).
Plants showed homozygous for Westar alleles (M62 and M781) and heterozygous for M780 alleles													Eight plants were selected						Selecting an optimal plant (14-04-32) for the development of CSSL
plate1	gel	M62	M780	M781			plate2	gel	M62	M780	M781		plant No.	gel	M62	M780	M781		material	M779	M780	M781	M62	M64	M122	M158	M172	M176	M200	M226	M228
P01	G01	1	1	1			P101	G01	1	1	1		P01-Westar	G01	1	1	1		601-26	H	H	H	H	H	H	H	H	H	H	H	H
P02	G04	1	1	1			P102	G04	2	1	1		P32	G46	1	2	1		linkage group	N10	N10	N10	N14	N14	N10	N10	N10	N10	N10	N6?	N6?
P03	G07	2	2	2			P103	G07	2	2	2		P104	G10	1	2	1
P04	G10	1	1	1			P104	G10	1	2	1		P131	G43	1	2	1		P01/Westar	1	1	1	1	1	1	1	1	1	1	1	1
P05	G13	1	1	1			P105	G13	2	2	2		P139	G44	1	2	1		P32/14-04-32	2	2	1	1	1	1	1	1	1	1	1	1	good
P06	G16	2	2	2			P106	G16	2	1	2		P141	G27	1	2	1		P104/14-04-104	2	2	1	1	1	1	1	1	1	1	2	2
P07	G19	0	0	0			P107	G19	0	0	0		P150	G04	1	2	1		P131/14-04-131	2	2	1	1	1	1	1	1	1	1	1	1	good
P08	G22	2	1	2			P108	G22	1	1	1		P161	G14	1	2	1		P139/14-04-139	2	2	1	1	1	1	1	1	1	1	2	2
P09	G02	2	2	2			P109	G02	1	2	2		P191	G33	1	2	1		P141/14-04-141	2	2	1	1	1	1	1	1	1	1	2	2
P10	G05	2	2	2			P110	G05	1	1	1								P150/14-04-150	2	2	1	1	1	1	1	1	1	1	2	2
P11	G08	2	2	2			P111	G08	2	2	2								P161/14-04-161	2	2	1	1	1	1	1	1	1	1	2	2
P12	G11	1	1	1			P112	G11	0	0	0								P191/14-04-191	2	2	1	1	1	1	1	1	1	1	2	2
P13	G14	2	2	2			P113	G14	2	2	2								Westar	1	1	1	1	1	1	1	1	1	1	1	1
P14	G17	1	1	1			P114	G17	2	1	1								Surpass 400	3	3	3	3	3	3	3	3	3	3	3	3
P15	G20	2	2	2			P115	G20	1	1	1								601-26	2	2	2	2	2	2	2	2	2	2	2	2
P16	G23	1	1	1			P116	G23	1	1	1
P17	G03	1	1	1			P117	G03	1	1	1
P18	G06	1	1	1			P118	G06	1	1	1
P19	G09	1	2	2			P119	G09	2	1	2
P20	G12	2	2	2			P120	G12	2	1	1
P21	G15	1	1	1			P121	G15	2	1	2
P22	G18	2	2	2			P122	G18	1	1	1
P23	G21	2	2	2			P123	G21	2	2	2
P24	G24	2	1	2			P124	G24	1	1	1
P25	G25	1	2	2			P125	G25	2	2	2
P26	G28	2	2	2			P126	G28	1	1	1
P27	G31	2	2	2			P127	G31	2	2	2
P28	G34	1	1	1			P128	G34	0	0	0
P29	G37	2	1	1			P129	G37	2	2	2
P30	G40	1	2	2			P130	G40	2	2	2
P31	G43	1	1	1			P131	G43	1	2	1
P32	G46	1	2	1			P132	G46	2	1	2
P33	G26	2	2	2			P133	G26	2	1	1
P34	G29	2	2	2			P134	G29	1	1	1
P35	G32	1	1	1			P135	G32	1	1	1
P36	G35	2	2	2			P136	G35	1	1	1
P37	G38	2	2	2			P137	G38	1	1	1
P38	G41	1	1	1			P138	G41	1	2	2
P39	G44	2	1	1			P139	G44	1	2	1
P40	G47	1	2	2			P140	G47	2	2	2
P41	G27	1	1	1			P141	G27	1	2	1
P42	G30	2	2	1			P142	G30	1	1	1
P43	G33	1	1	1			P143	G33	2	2	2
P44	G36	0	0	0			P144	G36	2	2	2
P45	G39	1	1	1			P145	G39	1	1	1
P46	G42	2	2	2			P146	G42	2	2	2
P47	G45	1	1	1			P147	G45	2	2	2
P48	G48	2	2	2			P148	G48	1	2	2
P49	G01	1	1	1			P149	G01	1	1	1
P50	G04	1	1	1			P150	G04	1	2	1
P51	G07	1	1	1			P151	G07	2	2	2
P52	G10	2	1	1			P152	G10	1	1	1
P53	G13	1	2	2			P153	G13	2	2	2
P54	G16	2	2	2			P154	G16	1	1	1
P55	G19	2	1	1			P155	G19	1	1	1
P56	G22	2	2	2			P156	G22	1	1	1
P57	G02	1	1	1			P157	G02	1	1	1
P58	G05	2	1	1			P158	G05	2	2	2
P59	G08	1	1	1			P159	G08	2	2	2
P60	G11	2	1	1			P160	G11	2	1	1
P61	G14	1	1	1			P161	G14	1	2	1
P62	G17	1	1	1			P162	G17	2	1	1
P63	G20	2	1	1			P163	G20	2	1	2
P64	G23	0	0	0			P164	G23	1	1	1
P65	G03	1	2	2			P165	G03	2	2	2
P66	G06	2	2	2			P166	G06	2	2	2
P67	G09	2	2	2			P167	G09	2	2	2
P68	G12	2	2	2			P168	G12	1	1	1
P69	G15	2	2	2			P169	G15	1	1	1
P70	G18	2	2	2			P170	G18	1	1	1
P71	G21	2	2	2			P171	G21	2	2	2
P72	G24	2	1	1			P172	G24	2	1	1
P73	G25	2	1	2			P173	G25	1	2	2
P74	G28	2	2	2			P174	G28	1	1	1
P75	G31	2	2	2			P175	G31	1	1	1
P76	G34	1	2	2			P176	G34	1	1	1
P77	G37	1	1	1			P177	G37	2	2	2
P78	G40	2	1	2			P178	G40	2	1	2
P79	G43	1	1	1			P179	G43	2	2	2
P80	G46	2	1	1			P180	G46	2	2	2
P81	G26	1	2	2			P181	G26	2	1	1
P82	G29	2	2	2			P182	G29	1	2	2
P83	G32	2	2	2			P183	G32	1	1	1
P84	G35	1	1	1			P184	G35	1	1	2
P85	G38	1	2	2			P185	G38	1	1	1
P86	G41	2	2	2			P186	G41	1	2	2
P87	G44	2	2	2			P187	G44	2	2	2
P88	G47	2	2	2			P188	G47	1	1	1
P89	G27	2	2	2			P189	G27	1	1	1
P90	G30	2	1	1			P190	G30	1	1	1
P91	G33	0	0	0			P191	G33	1	2	1
P92	G36	1	1	1			P192	G36	0	0	0
P93	G39	1	1	1			P193	G39	2	1	1
P94	G42	2	2	2			P194	G42	2	2	2
P95	G45	1	1	1			P195	G45	1	1	1
P96	G48	0	0	0			P196	G48	1	1	1
601-26

## Sheet: New SSR and STARP markers
Supplemental Table S1. Markers for developing introgression lines (ILs). To identify crossover sites for mapping heterotic locus, 19 SSR and 6 SNP markers were designed that across every 500 Kb chromosome region between 13.0 and 17.6 Mb of chromosome A10. Ten polymorphic co-dominant markers (hightlighted in yellow) were obtained. Those hightlighted in green are polymorphic but not co-dominant mar…
SSR marker sequence
Primer #	Primer Name	Sequence	Tm	Position on Ref	Note
780a	080E24-40A	CACGACGTTGTAAAACGACCCTGTCAGGTTTCTCCAA		14462580	This marker was used previously; see spreadsheet "40 SSR markers"
780b	080E24-40B	CAATAAGCCAACCATCGAT
781a	87B10-25A2	CACGACGTTGTAAAACGACCCGTCACAGCAAGCTATGAA		13013435	This marker was used previously; see spreadsheet "40 SSR markers"
781b	87B10-25B	CCAGATCCATACAGTCGAGA			All showed Westar background; no crossover event occurred here.
859a	A10_13.5_1F	CACGACGTTGTAAAACGACTCAAACCAACATACGGTTCT	Tm 54.9	13590607
859b	A10_13.5_1R	GGAACCACATGTGAAAAGGA	Tm 55.85
860a	A10_13.5_2F	CACGACGTTGTAAAACGACGACAAAAGGGAGTGATGTTCA	Tm 56.09	13590571
860b	A10_13.5_2R	TTTGCTTGGTCTCTGTCTCTA	Tm 56.32
861a	A10_14.0_1F	CACGACGTTGTAAAACGACTCTGTTTGTAGCTTCTTGGAA	Tm 55.08	14062525
861b	A10_14.0_1R	AGAAGCAGAAAAGTGAAGTCT	Tm 55.08
862a	A10_14.0_2F	CACGACGTTGTAAAACGACCGTTGTTTGGAATCTTGTGT	Tm 54.74	14083867	This marker is also called M14-2
862b	A10_14.0_2R	ACTAGTGCCCATTACTCTGT	Tm 55.55
863a	A10_15.0_1F	CACGACGTTGTAAAACGACTGCCATATAATAACGCACCG	Tm 56.09	14943286
863b	A10_15.0_1R	AGCTTTACGGTCTTCTCAAC	Tm 55.42
864a	A10_15.0_2F	CACGACGTTGTAAAACGACGCTGTAGAATCGGGTTGTTT	Tm 56.05	15089676
864b	A10_15.0_2R	TGTAAAACCGTAAACCGGAC	Tm 56.01
865a	A10_15.5_1F	CACGACGTTGTAAAACGACGCCCATTTATTAAAGGACCCA	Tm 55.87	15585685
865b	A10_15.5_1R	TATTCCAGCGGCAAAGAAC	Tm 55.91
866a	A10_15.5_2F	CACGACGTTGTAAAACGACTAAACCGGCCTAATCAAACC	Tm 55.72	15580431
866b	A10_15.5_2R	AGCCCTACCTTAAAGTCGAT	Tm 55.63
867a	A10_16.0_1F	CACGACGTTGTAAAACGACCACGTAATCACCATCTCTCG	Tm 55.8	15961461
867b	A10_16.0_1R	ACGGTTGACCTAATTCATCG	Tm 55.58
868a	A10_16.0_2F	CACGACGTTGTAAAACGACATACCAATCTCTCTCCCGAC	Tm 55.83	15961487	This marker is also called M16-2
868b	A10_16.0_2R	CAGGTTGAGTTTCGGAGTTT	Tm 55.90
869a	A10_16.5_1F	CACGACGTTGTAAAACGACAAGCAAAACCAGAGTTCGAG	Tm 56.29	16534228
869b	A10_16.5_1R	AATTTAACGGTTCGAGTCGG	Tm 56.19
870a	A10_16.5_2F	CACGACGTTGTAAAACGACAGGAATCTCCTCCACTAACC	Tm 55.62	16445537
870b	A10_16.5_2R	CTTCCCTCTTCCTCTCAACA	Tm 56.17
871a	A10_17.0_1F	CACGACGTTGTAAAACGACAGAAGCCATCATCCTAAAGC	Tm 55.19	17071784
871b	A10_17.0_1R	GGAAAACAAGAGAGAGAGGAC	Tm 55.64
872a	A10_17.0_2F	CACGACGTTGTAAAACGACAAATGGGGTGTGGCAATAAA	Tm 55.77	17099520
872b	A10_17.0_2R	TCCTGTGGCAAAAGTCAAAT	Tm 55.74
879RFB	879RFB	CACGACGTTGTAAAACGACATTTGAAACCAATACAAGAAGT		15507583
879RB	879RB	TGTTGCAACTCGTCCTTCT
881a	14.94F1	CACGACGTTGTAAAACGACTTGGACTGCCATGCATGC	58.71	14942768
881b	14.94R1	GATCTCACGCGTTGGAAAC	57.05
882a	14.94F2	CACGACGTTGTAAAACGACGATAGGAGCAAGTAGATAGAG	56.54	14943314
882b	14.94R2	GCCTTTGCAGATACTTTCAG	54.68
883a	15.05F2	CACGACGTTGTAAAACGACACTCACCCGAGTTACTTACC	56.3	15054870
883b	15.05R2	ATAGTTTGTCAACATTCGTGTG	55.33
892a	SSRrapa15.05_878CF	CACGACGTTGTAAAACGACTCACCCGAGTTACTTACCTTACA	Tm=50.3	15054868	Developed later to replace 878B.
892b	SSRrapa15.05_878CR	ACGTCTTTTGGGGATAGTTTG	Tm=50.2		Product length: 87 bp for Westar; 94 bp for Surpass
Starp marker sequences
	Primer name	Sequence	Tm	Position on Ref rapa
876	876F1	GCAACAGGAACCAGCTATGACGCACACATGACACGTACG	Tm=56.60 (64 bp for NIL allele)	13400150	Similar position as 876; use 876 instead.
	876F2	GACGCAAGTGAGCAGTATGACGCACACATGACACGTCAA	Tm=55.97 (53 bp for Westar allele)
	876RN	CCACGATTAAACAGCACAATCATC	Tm=58.97
877	877F1	GCAACAGGAACCAGCTATGACGCAGATAGAATCGTTCGTCGT	Tm=56.46 (76 bp for NIL allele)	13483520
	877F2	GACGCAAGTGAGCAGTATGACGCAGATAGAATCGTTCGCTGA	Tm=56.19 (76 bp for Westar allele)
	877RN	GCACGATTCACTTCGACAGTCC	Tm= 61.80
878A	878F1	GCAACAGGAACCAGCTATGACTGTGCTAGATACTAAAAGGTCG	Tm=55.41 (55 bp for NIL allele)	15054715
	878F2	GACGCAAGTGAGCAGTATGACTGTGCTAGATACTAAAGGTCGA	Tm=56.14 (54 bp for Westar allele)
	878RN	CGTCTCAATACGCACCGAACA	Tm=60.99
878B	878F1B	GCAACAGGAACCAGCTATGACGTGTTTATCAAGATTGGACTCCT		15054759
	878F2B	GACGCAAGTGAGCAGTATGACGTGTTTATCAAGATTGGACCCAA
	878RNB	CGACAAACTATCCCCAAAAGACGT
879	879F1	GACGCAAGTGAGCAGTATGACGCAACTCGTCCTTCTAAAACTT	Tm=56.93 (92 bp for NIL allele)	15507622
	879F2	GCAACAGGAACCAGCTATGACGCAACTCGTCCTTCTAAACTTC	Tm=57.35 (90 bp for Westar allele)
	879RN	GCATCTGATTCGTCACTGCTCA	Tm=60.99
880	880F1	GACGCAAGTGAGCAGTATGACTCCAATTATATGCTCCTTTGCTA	Tm=54.73 (62 bp for NIL allele)	can not find	All showed Westar background; no crossover event occurred here.
	880F2	GCAACAGGAACCAGCTATGACTCCAATTATATGCTCCTTTGTCG	Tm=56.13 (62 bp for Westar allele)
	880RN	CGTGGAGCCATTTTTAGTTAAGGC	Tm=60.67
	Tail 1 = GCAACAGGAACCAGCTATGAC-3ʹ; Tail 2 = GACGCAAGTGAGCAGTATGAC-3ʹ

## Sheet: 96 recombinant plants
Supplemental Table S1. Ninety-six recombinant plants. Seedlings (4 x 96 F2 individuals) were genotyped to determine recombinants using SSR markers M862 and M868. Ninety-six plants were identified to show crossover events. Here, 1 represents Westar alleles, 2 represents heterozygous alleles, and 3 represents Surpass 400 alleles.
Gel No.	Pedigree	M868 (M16-2)	M862 (M14-2)	Plant label
G1-07	F2-003	1	2	R1-1
G1-16	F2-006	1	2	R1-2
G1-02	F2-009	3	2	R1-3
G1-03	F2-017	1	2	R1-4
G1-12	F2-020	3	2	R1-5
G1-24	F2-024	1	2	R1-6
G1-43	F2-031	1	2	R1-7
G1-46	F2-032	2	3	R1-8
G1-29	F2-034	3	2	R1-9
G1-47	F2-040	2	1	R1-10
G1-36	F2-044	2	3	R1-11
G1-02	F2-057	2	3	R1-12
G1-08	F2-059	2	3	R1-13
G1-14	F2-061	3	2	R1-14
G1-20	F2-063	3	2	R1-15
G1-23	F2-064	2	3	R1-16
G1-06	F2-066	1	2	R1-17
G1-15	F2-069	2	1	R1-18
G1-28	F2-074	1	2	R1-19
G1-34	F2-076	1	2	R1-20
G1-40	F2-078	2	1	R1-21
G1-26	F2-081	1	2	R1-22
G1-32	F2-083	1	2	R1-23
G1-38	F2-085	2	1	R1-24
G1-44	F2-087	2	3	R1-25
G1-47	F2-088	2	1	R1-26
G1-27	F2-089	3	2	R1-27
G1-30	F2-090	2	1	R1-28
G1-04	F2-102	2	1	R1-29
G1-13	F2-105	2	3	R1-30
G1-05	F2-110	2	3	R1-31
G1-11	F2-112	2	1	R1-32
G1-14	F2-113	1	2	R1-33
G1-06	F2-118	2	1	R1-34
G1-24	F2-124	2	1	R1-35
G1-28	F2-126	2	3	R1-36
G1-34	F2-128	2	1	R1-37
G1-40	F2-130	1	2	R1-38
G1-46	F2-132	2	3	R1-39
G1-26	F2-133	3	2	R1-40
G1-41	F2-138	2	3	R1-41
G1-44	F2-139	1	2	R1-42
G1-47	F2-140	3	2	R1-43
G1-39	F2-145	2	3	R1-44
G1-01	F2-149	3	2	R1-45
G1-04	F2-150	3	2	R1-46
G1-18	F2-170	2	3	R1-47
G1-21	F2-171	3	2	R1-48
G1-34	F2-176	3	2	R1-49
G1-47	F2-188	2	3	R1-50
G1-36	F2-192	1	2	R1-51
G1-42	F2-194	2	1	R1-52
G1-48	F2-196	3	2	R1-53
G1-04	F2-202	3	2	R1-54
G1-10	F2-204	2	3	R1-55
G1-05	F2-210	1	2	R1-56
G1-11	F2-212	2	1	R1-57
G1-14	F2-213	3	2	R1-58
G1-18	F2-222	3	2	R1-59
G1-34	F2-228	3	2	R1-60
G1-37	F2-229	2	1	R1-61
G1-43	F2-231	3	2	R1-62
G1-29	F2-234	2	1	R1-63
G1-41	F2-238	1	2	R1-64
G1-36	F2-244	3	2	R1-65
G1-45	F2-247	2	3	R1-66
G1-19	F2-255	2	3	R1-67
G1-20	F2-263	2	1	R1-68
G1-03	F2-265	2	1	R1-69
G1-24	F2-272	2	3	R1-70
G1-31	F2-275	1	2	R1-71
G1-37	F2-277	1	2	R1-72
G1-44	F2-287	3	2	R1-73
G1-36	F2-292	1	2	R1-74
G1-45	F2-295	3	2	R1-75
G1-48	F2-296	1	2	R1-76
G1-13	F2-305	3	2	R1-77
G1-16	F2-306	3	2	R1-78
G1-11	F2-312	3	2	R1-79
G1-23	F2-316	1	2	R1-80
G1-15	F2-321	3	2	R1-81
G1-37	F2-329	2	1	R1-82
G1-26	F2-333	2	3	R1-83
G1-32	F2-335	2	3	R1-84
G1-38	F2-337	1	2	R1-85
G1-47	F2-340	3	2	R1-86
G1-36	F2-344	3	2	R1-87
G1-45	F2-347	2	1	R1-88
G1-04	F2-350	1	2	R1-89
G1-16	F2-354	2	1	R1-90
G1-37	F2-377	2	1	R1-91
G1-35	F2-384	2	1	R1-92
G1-44	F2-387	1	2	R1-93
G1-47	F2-388	2	3	R1-94
G1-27	F2-389	2	1	R1-95
G1-42	F2-394	2	1	R1-96

## Sheet: 8 groups of recombinants
Supplemental Table S1. Eight groups of recombinants. The 96 recombinants were further organized into 8 groups using markers M876 (STARP), M862 (SSR), M780 (SSR), M878B (STARP), M879RB (SSR), and M868 (SSR) at 13.4, 14.0, 14.5, 15.0, 15.5, and 16.0 Mb position on chromosome A10, respectively. The recombinants in each group carried different lengths of introgressed Surpass 400 chromosome segments (…
Genotype No.	Gel No.	Pedigree	M781	M876	M862 (M14-2)	M780	M878B	M879RB	M868 (M16-2)	M880	1: Westar; 3: CSSL; 2: heterozygous
			13.0 Mb	13.4 Mb	14.0 Mb	14.5 Mb	15.0 Mb	15.5 Mb	16.0 Mb	16.5 Mb
1	G1-22	R1-008	1	1	1	1	1	2	2	1
2	G1-08	R1-011	1	1	1	1	1	2	2	1
3	G1-11	R1-012	1	1	1	1	1	2	2	1
4	G1-23	R1-016	1	1	1	1	1	2	2	1
5	G1-29	R1-034	1	1	1	1	1	2	2	1
6	G1-38	R1-037	1	1	1	1	1	2	2	1
7	G2-15	R1-069	1	1	1	1	1	2	2	1
8	G2-29	R1-082	1	1	1	1	1	2	2	1
9	G2-33	R1-091	1	1	1	1	1	2	2	1
10	G2-45	R1-095	1	1	1	1	1	2	2	1
11	G1-14	R1-013	1	1	1	1	2	2	2	1
12	G1-25	R1-025	1	1	1	1	2	2	2	1
13	G1-37	R1-029	1	1	1	1	2	2	2	1
14	G2-02	R1-057	1	1	1	1	2	2	2	1
15	G2-14	R1-061	1	1	1	1	2	2	2	1
16	G2-36	R1-092	1	1	1	1	2	2	2	1
17	G2-48	R1-096	1	1	1	1	2	2	2	1
18	G1-32	R1-035	1	1	1	2	2	2	2	1
19	G1-07	R1-003	1	2	2	1	1	1	1	1
20	G1-31	R1-027	1	2	2	1	1	1	1	1
21	G2-23	R1-064	1	2	2	1	1	1	1	1
22	G2-28	R1-074	1	2	2	1	1	1	1	1
23	G1-02	R1-009	1	2	2	2	1	1	1	1
24	G1-17	R1-014	1	2	2	2	1	1	1	1
25	G1-20	R1-015	1	2	2	2	1	1	1	1
26	G1-41	R1-038	1	2	2	2	1	1	1	1
27	G1-30	R1-042	1	2	2	2	1	1	1	1
28	G2-22	R1-056	1	2	2	2	1	1	1	1
29	G2-46	R1-080	1	2	2	2	1	1	1	1
30	G2-38	R1-085	1	2	2	2	1	1	1	1
31	G2-39	R1-093	1	2	2	2	1	1	1	1
32	G1-13	R1-005	1	2	2	2	2	1	1	1
33	G1-26	R1-033	1	2	2	2	2	1	1	1
34	G2-21	R1-071	1	2	2	2	2	1	1	1
35	G2-24	R1-072	1	2	2	2	2	1	1	1
36	G2-34	R1-076	1	2	2	2	2	1	1	1
37	G2-27	R1-089	1	2	2	2	2	1	1	1
38	G1-10	R1-004	1	2	2	2	2	3	3	1
39	G1-19	R1-007	1	2	2	2	2	3	3	1
40	G1-21	R1-023	1	2	2	2	2	3	3	1
41	G1-47	R1-040	1	2	2	2	2	3	3	1
42	G1-36	R1-044	1	2	2	2	2	3	3	1
43	G1-39	R1-045	1	2	2	2	2	3	3	1
44	G2-16	R1-054	1	2	2	2	2	3	3	1
45	G2-05	R1-058	1	2	2	2	2	3	3	1
46	G2-31	R1-075	1	2	2	2	2	3	3	1
47	G2-40	R1-078	1	2	2	2	2	3	3	1
48	G2-41	R1-086	1	2	2	2	2	3	3	1
49	G2-44	R1-087	1	2	2	2	2	3	3	1
50	G1-16	R1-006	1	2	2	2	3	3	3	1
51	G1-09	R1-019	1	2	2	2	3	3	3	1
52	G2-11	R1-060	1	2	2	2	3	3	3	1
53	G2-17	R1-062	1	2	2	2	3	3	3	1
54	G2-37	R1-077	1	2	2	2	3	3	3	1
55	G1-01	R1-001	1	2	2	3	3	3	3	1
56	G1-04	R1-002	1	2	2	3	3	3	3	1
57	G1-18	R1-022	1	2	2	3	3	3	3	1
58	G2-01	R1-049	1	2	2	3	3	3	3	1
59	G2-13	R1-053	1	2	2	3	3	3	3	1
60	G2-08	R1-059	1	2	2	3	3	3	3	1
61	G2-26	R1-081	1	2	2	3	3	3	3	1
62	G2-10	R1-052	1	3	2	2	2	2	2	1
63	G1-15	R1-021	1	3	3	2	2	2	2	1
64	G2-04	R1-050	1	3	3	2	2	2	2	1
65	G1-05	R1-010	1	3	3	3	2	2	2	1
66	G1-34	R1-028	1	3	3	3	2	2	2	1
67	G1-43	R1-031	1	3	3	3	2	2	2	1
68	G1-35	R1-036	1	3	3	3	2	2	2	1
69	G1-44	R1-039	1	3	3	3	2	2	2	1
70	G1-33	R1-043	1	3	3	3	2	2	2	1
71	G1-45	R1-047	1	3	3	3	2	2	2	1
72	G1-24	R1-024	1	3	3	3	3	2	2	1
73	G1-28	R1-026	1	3	3	3	3	2	2	1
74	G1-27	R1-041	1	3	3	3	3	2	2	1
75	G2-19	R1-055	1	3	3	3	3	2	2	1
76	G2-06	R1-066	1	3	3	3	3	2	2	1
77	G2-09	R1-067	1	3	3	3	3	2	2	1
78	G2-18	R1-070	1	3	3	3	3	2	2	1
79	G2-32	R1-083	1	3	3	3	3	2	2	1
80	G2-42	R1-094	1	3	3	3	3	2	2	1
81	G1-03	R1-017	1	1	2	2	2	3	3	1
82	G1-42	R1-046	1	1	2	2	2	3	3	1
83	G1-12	R1-020	1	1	2	2	3	3	3	1
84	G2-43	R1-079	1	1	2	2	3	3	3	1
85	G2-30	R1-090	1	2	1	1	1	2	2	1
86	G1-06	R1-018	1	2	3	3	3	2	2	1
87	G1-40	R1-030	1	2	3	3	3	2	2	1
88	G2-03	R1-065	1	2	2	2	2	2	2	1
89	G2-25	R1-073	1	2	2	2	2	2	2	1
90	G1-48	R1-048	1	2	2	2	?	?	3	1
91	G2-07	R1-051	1	3	3	3	3	3	3	1
92	G2-12	R1-068	1	3	1	1	1	1	1	1
93	G2-20	R1-063	1	1	1	1	2	1	2	1
94	G1-46	R1-032	1	1	1	1	2	3	2	1
95	G2-47	R1-088	1	1	1	1	2	3	2	1
96	G2-35	R1-084	1	3	3	3	3	2	3	1

## Sheet: 8 ILs
Supplemental Table S1. Eight ILs. Eight homozygous recombinant ILs were selected using markers M876 (STARP), M877 (STARP), M862 (SSR), M780 (SSR), M892, and M868 (SSR) at 13.4, 13.5, 14.0, 14.5, 15.1, and 16.0 Mb position on chromosome A10, respectively.
Genotype No.	Pedigree	M876	M877	M14-2 (M862)	M780	M892	M16-2 (M868)	1: Westar; 3: CSSL; 2: heterozygous
		13.4 Mb	13.48 Mb	14.0 Mb	14.5 Mb	15.0548	16.0 Mb
G1-02	R1-008-07	1	1	1	1	1	3	Marker 883 and 892 are at the same position
G1-03	R1-008-09	1	1	1	1	1	3
G1-04	R1-008-14	1	1	1	1	1	3
G1-07	R1-008-30	1	1	1	1	1	3
G1-05	R1-008-17	1?	1	1	1	1	3
G1-01	R1-008-02	1new	1	1	1	1	3
G1-06	R1-008-27	1	1	1	1	3	3
G1-08	R1-013-04	1	1	1	1	2	3
G1-12	R1-013-21	1	1	1	1	2	3
G1-09	R1-013-06	1	1	1	1	3	3
G1-10	R1-013-11	1	1	1	1	3	3
G1-11	R1-013-15	1	1	1	1	3	3
G1-13	R1-013-26	1	1	1	1	3	3
G1-14	R1-013-29	1	1	1	1	3	3
G1-15	R1-035-03	1	1	1	3	3	3
G1-16	R1-035-09	1	1	1	3	3	3
G1-17	R1-035-11	1	1	1	3	3	3
G1-18	R1-035-14	1	1	1	3	3	3
G1-19	R1-035-20	1?	1	1	3	3	3
G1-38	R1-017-01	1	1	3	3	3	3
G1-39	R1-017-04	1	1	3	3	3	3
G1-40	R1-017-09	1	1	3	3	3	3
G1-41	R1-017-19	1	1	3	3	3	3
G1-42	R1-017-21	1	1	3	1	2	3
G1-21	R1-003-06	2	2	3	1	1	1
G1-33	R1-052-07	3	3	1	1	1	1
G1-34	R1-052-09	3	3	1	1	1	1
G1-35	R1-052-12	3	3	1	1	1	1
G1-36	R1-052-15	3	3	1	1	1	1
G1-37	R1-052-16	3	3	1	1	1	1
G1-20	R1-003-04	3	3	3	1	1	1
G1-22	R1-003-18	3	3	3	1	1	1
G1-23	R1-003-19	3	3	3	1	1	1
G1-24	R1-003-24	3	3	3	1	1	1
G1-25	R1-009-05	3	3	3	3	1	1
G1-26	R1-009-13	3	3	3	3	1	1
G1-27	R1-009-17	3	3	3	3	1	1
G1-28	R1-009-21	3	3	3	3	1	1
G1-29	R1-009-25	3	3	3	3	1	1
G1-30	R1-005-06	3	3	3	3	3	1
G1-31	R1-005-13	3	3	3	3	3	1
G1-32	R1-005-18	3	3	3	3	3	1
G1-43	W					1
G1-44	W*C					2
G1-45	W*S					2
G1-46	CSSL					3
G1-47	Surpass					3
