# Supplementary material for: A novel strategy to map a locus associated with flowering time in canola (Brassica napus L.)
Source: Mol Genet Genomics. 2024 Oct 8;299(1):95. doi: 10.1007/s00438-024-02191-w (PMC11461549; doi:10.1007/s00438-024-02191-w)
Supplement: Supplementary file 2 — Supplemental Table S2. Flowering time raw data. (XLSX 46 KB) [file 438_2024_2191_MOESM2_ESM.xlsx]

## Sheet: Flowering time data
Supplemental Table S2. Flowering time raw data. Flower time was recorded from planting of seed to the first open flower. End of Flowering was recorded when all yellow petals have fallen off.
Pot # 2021	Canola Cross	SET 1 G4	Planting Date:	Flr Date: Start	Flr Date: Stop	FlowerTime (days)*	Flower Duration (days)*		Pot # 2021	Canola Cross	SET 2 G4	Planting Date:	Flr Date: Start	Flr Date: Stop	FlowerTime (days)*	Flower Duration (days)*	Pot # 2022	Canola Cross	SET 1 G3	Planting Date:	Flr Date: Start	Flr Date: Stop	FlowerTime (days)*	Flower Duration (days)*		Pot # 2022	Canola Cross	SET 2 G4	Planting Date:	Flr Date: Start	Flr Date: Stop	FlowerTime (days)*	Flower Duration (days)*
2	IL003	Rep 1	2021-12-08	2022-01-31	2022-03-09	54	37		89	IL003	Rep 1	2021-12-08	2022-01-27	2022-03-05	50	37	1	IL003	Rep 1	2022-11-17	2023-01-07	2023-02-15	51	39		1	IL003	Rep 1	2022-11-17	2023-01-07	2023-02-11	51	35
31	IL003	Rep 2	2021-12-08	2022-01-25	2022-03-19	48	53		118	IL003	Rep 2	2021-12-08	2022-01-28	2022-03-05	51	36	1	IL003	Rep 2	2022-11-17	2023-01-05	2023-02-09	49	35		1	IL003	Rep 2	2022-11-17	2023-01-03	2023-02-13	47	41
60	IL003	Rep 3	2021-12-08	2022-01-27	2022-03-04	50	36		147	IL003	Rep 3	2021-12-08	2022-01-25	2022-03-03	48	37	1	IL003	Rep 3	2022-11-17	2023-01-06	2023-02-12	50	37		1	IL003	Rep 3	2022-11-17	2023-01-06	2023-02-17	50	42
3	IL003 × Westar	Rep 1	2021-12-08	2022-01-30	2022-03-17	53	46		90	IL003 × Westar	Rep 1	2021-12-08	2022-01-26	2022-03-06	49	39	2	IL003 × Westar	Rep 1	2022-11-17	2023-01-07	2023-02-17	51	41		2	IL003 × Westar	Rep 1	2022-11-17	2023-01-09	2023-03-11	53	61
32	IL003 × Westar	Rep 2	2021-12-08	2022-01-29	2022-03-08	52	38		119	IL003 × Westar	Rep 2	2021-12-08	2022-01-29	2022-03-18	52	48	2	IL003 × Westar	Rep 2	2022-11-17	2023-01-05	2023-02-15	49	41		2	IL003 × Westar	Rep 2	2022-11-17	2023-01-03	2023-02-14	47	42
61	IL003 × Westar	Rep 3	2021-12-08	2022-01-26	2022-02-25	49	30		148	IL003 × Westar	Rep 3	2021-12-08	2022-01-28	2022-03-16	51	47	2	IL003 × Westar	Rep 3	2022-11-17	2023-01-06	2023-02-13	50	38		2	IL003 × Westar	Rep 3	2022-11-17	2023-01-09	2023-02-24	53	46
4	Westar × IL003	Rep 1	2021-12-08	2022-01-31	2022-03-26	54	54		91	Westar × IL003	Rep 1	2021-12-08	2022-02-01	2022-03-06	55	33	3	Westar × IL003	Rep 1	2022-11-17	2023-01-05	2023-02-17	49	43		3	Westar × IL003	Rep 1	2022-11-17	2023-01-06	2023-02-17	50	42
33	Westar × IL003	Rep 2	2021-12-08	2022-01-27	2022-03-31	50	63		120	Westar × IL003	Rep 2	2021-12-08	2022-02-01	2022-03-02	55	29	3	Westar × IL003	Rep 2	2022-11-17	2023-01-04	2023-02-05	48	32		3	Westar × IL003	Rep 2	2022-11-17	2023-01-04	2023-02-17	48	44
62	Westar × IL003	Rep 3	2021-12-08	2022-01-27	2022-02-25	50	29		149	Westar × IL003	Rep 3	2021-12-08	2022-01-25	2022-02-26	48	32	3	Westar × IL003	Rep 3	2022-11-17	2023-01-06	2023-02-14	50	39		3	Westar × IL003	Rep 3	2022-11-17	2023-01-08	2023-02-22	52	45
5	IL005	Rep 1	2021-12-08	2022-02-09	2022-03-19	63	38		92	IL005	Rep 1	2021-12-08	2022-02-02	2022-03-17	56	43	4	IL005	Rep 1	2022-11-17	2023-01-10	2023-02-18	54	39		4	IL005	Rep 1	2022-11-17	2023-01-18	2023-03-21	62	62
34	IL005	Rep 2	2021-12-08	2022-01-31	2022-03-09	54	37		121	IL005	Rep 2	2021-12-08	2022-02-08	2022-03-20	62	40	4	IL005	Rep 2	2022-11-17	2023-01-21	2023-02-25	65	35		4	IL005	Rep 2	2022-11-17	2023-01-09	2023-02-14	53	36
63	IL005	Rep 3	2021-12-08	2022-02-02	2022-03-09	56	35		150	IL005	Rep 3	2021-12-08	2022-02-01	2022-03-11	55	38	4	IL005	Rep 3	2022-11-17	2023-01-20	2023-03-01	64	40		4	IL005	Rep 3	2022-11-17	2023-01-17	2023-03-08	61	50
6	IL005 × Westar	Rep 1	2021-12-08	2022-02-05	2022-03-28	59	51		93	IL005 × Westar	Rep 1	2021-12-08	2022-01-30	2022-03-23	53	52	5	IL005 × Westar	Rep 1	2022-11-17	2023-01-13	2023-03-03	57	49		5	IL005 × Westar	Rep 1	2022-11-17	2023-01-10	2023-03-08	54	57
35	IL005 × Westar	Rep 2	2021-12-08	2022-01-31	2022-03-08	54	36		122	IL005 × Westar	Rep 2	2021-12-08	2022-02-04	2022-03-13	58	37	5	IL005 × Westar	Rep 2	2022-11-17	2023-01-14	2023-03-03	58	48		5	IL005 × Westar	Rep 2	2022-11-17	2023-01-08	2023-02-17	52	40
64	IL005 × Westar	Rep 3	2021-12-08	2022-01-29	2022-03-05	52	35		151	IL005 × Westar	Rep 3	2021-12-08	2022-01-30	2022-03-06	53	35	5	IL005 × Westar	Rep 3	2022-11-17	2023-01-15	2023-02-18	59	34		5	IL005 × Westar	Rep 3	2022-11-17	2023-01-15	2023-02-24	59	40
7	Westar × IL005	Rep 1	2021-12-08	2022-02-06	2022-03-31	60	53		94	Westar × IL005	Rep 1	2021-12-08	2022-02-08	2022-03-23	62	43	6	Westar × IL005	Rep 1	2022-11-17	2023-01-10	2023-02-20	54	41		6	Westar × IL005	Rep 1	2022-11-17	2023-01-09	2023-02-15	53	37
36	Westar × IL005	Rep 2	2021-12-08	2022-01-31	2022-03-02	54	30		123	Westar × IL005	Rep 2	2021-12-08	2022-02-06	2022-03-22	60	44	6	Westar × IL005	Rep 2	2022-11-17	2023-01-13	2023-02-24	57	42		6	Westar × IL005	Rep 2	2022-11-17	2023-01-08	2023-02-24	52	47
65	Westar × IL005	Rep 3	2021-12-08	2022-02-01	2022-03-08	55	35		152	Westar × IL005	Rep 3	2021-12-08	2022-02-01	2022-03-14	55	41	6	Westar × IL005	Rep 3	2022-11-17	2023-01-14	2023-02-27	58	44		6	Westar × IL005	Rep 3	2022-11-17	2023-01-12	2023-02-25	56	44
8	IL008	Rep 1	2021-12-08	2022-02-03	2022-03-11	57	36		95	IL008	Rep 1	2021-12-08	2022-02-03	2022-03-20	57	45	7	IL008	Rep 1	2022-11-17	2023-01-06	2023-02-21	50	46		7	IL008	Rep 1	2022-11-17	2023-01-08	2023-02-14	52	37
37	IL008	Rep 2	2021-12-08	2022-01-29	2022-03-05	52	35		124	IL008	Rep 2	2021-12-08	2022-01-31	2022-03-19	54	47	7	IL008**	Rep 2	2022-11-17	2023-01-05	never stopped	49	#VALUE!		7	IL008	Rep 2	2022-11-17	2023-01-07	2023-02-12	51	36
66	IL008	Rep 3	2021-12-08	2022-01-28	2022-02-26	51	29		153	IL008	Rep 3	2021-12-08	2022-01-25	2022-02-25	48	31	7	IL008	Rep 3	2022-11-17	2023-01-12	2023-02-17	56	36		7	IL008	Rep 3	2022-11-17	2023-01-11	2023-03-05	55	53
9	IL008 × Westar	Rep 1	2021-12-08	2022-02-05	2022-03-15	59	38		96	IL008 × Westar	Rep 1	2021-12-08	2022-02-03	2022-03-18	57	43	8	IL008 × Westar	Rep 1	2022-11-17	2023-01-05	2023-02-11	49	37		8	IL008 × Westar	Rep 1	2022-11-17	2023-01-08	2023-02-28	52	51
38	IL008 × Westar	Rep 2	2021-12-08	2022-02-03	2022-03-03	57	28		125	IL008 × Westar	Rep 2	2021-12-08	2022-01-25	2022-02-28	48	34	8	IL008 × Westar	Rep 2	2022-11-17	2023-01-06	2023-02-12	50	37		8	IL008 × Westar	Rep 2	2022-11-17	2023-01-06	2023-02-14	50	39
67	IL008 × Westar	Rep 3	2021-12-08	2022-01-23	2022-02-26	46	34		154	IL008 × Westar	Rep 3	2021-12-08	2022-01-28	2022-03-04	51	35	8	IL008 × Westar	Rep 3	2022-11-17	2023-01-14	2023-02-24	58	41		8	IL008 × Westar	Rep 3	2022-11-17	2023-01-10	2023-02-12	54	33
10	Westar × IL008	Rep 1	2021-12-08	2022-02-02	2022-03-09	56	35		97	Westar × IL008	Rep 1	2021-12-08	2022-01-29	2022-03-04	52	34	9	Westar × IL008	Rep 1	2022-11-17	2023-01-10	2023-02-18	54	39		9	Westar × IL008	Rep 1	2022-11-17	2023-01-10	2023-02-20	54	41
39	Westar × IL008	Rep 2	2021-12-08	2022-01-29	2022-03-03	52	33		126	Westar × IL008	Rep 2	2021-12-08	2022-01-27	2022-03-02	50	34	9	Westar × IL008	Rep 2	2022-11-17	2023-01-09	2023-02-18	53	40		9	Westar × IL008	Rep 2	2022-11-17	2023-01-07	2023-02-13	51	37
68	Westar × IL008	Rep 3	2021-12-08	2022-01-26	2022-03-03	49	36		155	Westar × IL008	Rep 3	2021-12-08	2022-01-26	2022-02-25	49	30	9	Westar × IL008	Rep 3	2022-11-17	2023-01-10	2023-02-18	54	39		9	Westar × IL008	Rep 3	2022-11-17	2023-01-10	2023-02-18	54	39
11	IL009	Rep 1	2021-12-08	2022-01-29	2022-03-17	52	47		98	IL009	Rep 1	2021-12-08	2022-01-28	2022-03-07	51	38	10	IL009	Rep 1	2022-11-17	2023-01-06	2023-02-17	50	42		10	IL009	Rep 1	2022-11-17	2023-01-07	2023-02-20	51	44
40	IL009	Rep 2	2021-12-08	2022-01-26	2022-02-28	49	33		127	IL009	Rep 2	2021-12-08	2022-01-31	2022-03-06	54	34	10	IL009	Rep 2	2022-11-17	2023-01-06	2023-02-15	50	40		10	IL009	Rep 2	2022-11-17	2023-01-08	2023-02-17	52	40
69	IL009	Rep 3	2021-12-08	2022-01-24	2022-02-27	47	34		156	IL009	Rep 3	2021-12-08	2022-01-26	2022-02-25	49	30	10	IL009	Rep 3	2022-11-17	2023-01-06	2023-02-24	50	49		10	IL009	Rep 3	2022-11-17	2023-01-06	2023-02-12	50	37
12	IL009 × Westar	Rep 1	2021-12-08	2022-01-29	2022-03-04	52	34		99	IL009 × Westar	Rep 1	2021-12-08	2022-01-30	2022-03-03	53	32	11	IL009 × Westar	Rep 1	2022-11-17	2023-01-10	2023-02-16	54	37		11	IL009 × Westar	Rep 1	2022-11-17	2023-01-06	2023-02-25	50	50
41	IL009 × Westar	Rep 2	2021-12-08	2022-01-30	2022-03-06	53	35		128	IL009 × Westar	Rep 2	2021-12-08	2022-02-02	2022-03-13	56	39	11	IL009 × Westar	Rep 2	2022-11-17	2023-01-07	2023-02-13	51	37		11	IL009 × Westar	Rep 2	2022-11-17	2023-01-06	2023-02-14	50	39
70	IL009 × Westar	Rep 3	2021-12-08	2022-01-25	2022-02-25	48	31		157	IL009 × Westar	Rep 3	2021-12-08	2022-01-27	2022-02-26	50	30	11	IL009 × Westar	Rep 3	2022-11-17	2023-01-09	2023-02-15	53	37		11	IL009 × Westar	Rep 3	2022-11-17	2023-01-03	2023-02-14	47	42
13	Westar × IL009	Rep 1	2021-12-08	2022-01-29	2022-03-24	52	54		100	Westar × IL009	Rep 1	2021-12-08	2022-01-30	2022-03-05	53	34	12	Westar × IL009	Rep 1	2022-11-17	2023-01-07	2023-02-12	51	36		12	Westar × IL009	Rep 1	2022-11-17	2023-01-06	2023-02-16	50	41
42	Westar × IL009	Rep 2	2021-12-08	2022-01-26	2022-02-26	49	31		129	Westar × IL009	Rep 2	2021-12-08	2022-01-30	2022-03-04	53	33	12	Westar × IL009	Rep 2	2022-11-17	2023-01-10	2023-02-15	54	36		12	Westar × IL009	Rep 2	2022-11-17	2023-01-06	2023-02-13	50	38
71	Westar × IL009	Rep 3	2021-12-08	2022-01-26	2022-03-06	49	39		158	Westar × IL009	Rep 3	2021-12-08	2022-01-29	2022-03-18	52	48	12	Westar × IL009	Rep 3	2022-11-17	2023-01-10	2023-02-23	54	44		12	Westar × IL009	Rep 3	2022-11-17	2023-01-03	2023-02-13	47	41
14	IL013	Rep 1	2021-12-08	2022-02-08	2022-03-19	62	39		101	IL013	Rep 1	2021-12-08	2022-02-11	2022-03-19	65	36	13	IL013	Rep 1	2022-11-17	2023-01-18	2023-03-04	62	45		13	IL013	Rep 1	2022-11-17	2023-01-14	2023-03-04	58	49
43	IL013	Rep 2	2021-12-08	2022-02-12	2022-03-30	66	46		130	IL013	Rep 2	2021-12-08	2022-02-10	2022-04-05	64	54	13	IL013	Rep 2	2022-11-17	2023-01-20	2023-03-03	64	42		13	IL013	Rep 2	2022-11-17	2023-01-22	2023-03-21	66	58
72	IL013	Rep 3	2021-12-08	2022-02-01	2022-03-11	55	38		159	IL013	Rep 3	2021-12-08	2022-02-08	2022-03-16	62	36	13	IL013	Rep 3	2022-11-17	2023-01-22	2023-03-08	66	45		13	IL013	Rep 3	2022-11-17	2023-01-23	2023-03-09	67	45
15	IL013 × Westar	Rep 1	2021-12-08	2022-02-04	2022-03-15	58	39		102	IL013 × Westar	Rep 1	2021-12-08	2022-01-31	2022-03-13	54	41	14	IL013 × Westar	Rep 1	2022-11-17	2023-01-15	2023-02-25	59	41		14	IL013 × Westar	Rep 1	2022-11-17	2023-01-11	2023-03-11	55	59
44	IL013 × Westar	Rep 2	2021-12-08	2022-01-30	2022-04-03	53	63		131	IL013 × Westar	Rep 2	2021-12-08	2022-02-02	2022-03-11	56	37	14	IL013 × Westar	Rep 2	2022-11-17	2023-01-08	2023-02-14	52	37		14	IL013 × Westar	Rep 2	2022-11-17	2023-01-08	2023-02-16	52	39
73	IL013 × Westar	Rep 3	2021-12-08	2022-01-29	2022-03-12	52	42		160	IL013 × Westar	Rep 3	2021-12-08	2022-02-01	2022-03-10	55	37	14	IL013 × Westar	Rep 3	2022-11-17	2023-01-12	2023-02-20	56	39		14	IL013 × Westar	Rep 3	2022-11-17	2023-01-13	2023-02-23	57	41
16	Westar × IL013	Rep 1	2021-12-08	2022-02-02	2022-03-22	56	48		103	Westar × IL013	Rep 1	2021-12-08	2022-01-31	2022-03-07	54	35	15	Westar × IL013	Rep 1	2022-11-17	2023-01-15	2023-02-22	59	38		15	Westar × IL013	Rep 1	2022-11-17	2023-01-09	2023-02-17	53	39
45	Westar × IL013	Rep 2	2021-12-08	2022-02-02	2022-03-12	56	38		132	Westar × IL013	Rep 2	2021-12-08	2022-02-03	2022-03-21	57	46	15	Westar × IL013	Rep 2	2022-11-17	2023-01-10	2023-02-15	54	36		15	Westar × IL013	Rep 2	2022-11-17	2023-01-09	2023-02-19	53	41
74	Westar × IL013	Rep 3	2021-12-08	2022-01-31	2022-03-04	54	32		161	Westar × IL013	Rep 3	2021-12-08	2022-01-31	2022-03-11	54	39	15	Westar × IL013	Rep 3	2022-11-17	2023-01-14	2023-02-18	58	35		15	Westar × IL013	Rep 3	2022-11-17	2023-01-10	2023-02-24	54	45
17	IL017	Rep 1	2021-12-08	2022-02-11	2022-04-05	65	53		104	IL017	Rep 1	2021-12-08	2022-02-03	2022-03-16	57	41	16	IL017	Rep 1	2022-11-17	2023-01-20	2023-03-06	64	45		16	IL017	Rep 1	2022-11-17	2023-01-13	2023-02-21	57	39
46	IL017	Rep 2	2021-12-08	2022-02-04	2022-03-11	58	35		133	IL017	Rep 2	2021-12-08	2022-02-04	2022-03-16	58	40	16	IL017	Rep 2	2022-11-17	2023-01-15	2023-02-26	59	42		16	IL017	Rep 2	2022-11-17	2023-01-15	2023-02-23	59	39
75	IL017	Rep 3	2021-12-08	2022-02-06	2022-03-13	60	35		162	IL017	Rep 3	2021-12-08	2022-02-03	2022-03-16	57	41	16	IL017	Rep 3	2022-11-17	2023-01-21	2023-03-09	65	47		16	IL017	Rep 3	2022-11-17	2023-01-14	2023-03-08	58	53
18	IL017 × Westar	Rep 1	2021-12-08	2022-02-04	2022-03-21	58	45		105	IL017 × Westar	Rep 1	2021-12-08	2022-02-03	2022-03-13	57	38	17	IL017 × Westar	Rep 1	2022-11-17	2023-01-13	2023-02-20	57	38		17	IL017 × Westar	Rep 1	2022-11-17	2023-01-08	2023-02-25	52	48
47	IL017 × Westar	Rep 2	2021-12-08	2022-01-31	2022-03-06	54	34		134	IL017 × Westar	Rep 2	2021-12-08	2022-01-31	2022-03-07	54	35	17	IL017 × Westar	Rep 2	2022-11-17	2023-01-11	2023-02-22	55	42		17	IL017 × Westar	Rep 2	2022-11-17	2023-01-09	2023-02-13	53	35
76	IL017 × Westar	Rep 3	2021-12-08	2022-01-31	2022-03-18	54	46		163	IL017 × Westar	Rep 3	2021-12-08	2022-02-02	2022-03-25	56	51	17	IL017 × Westar	Rep 3	2022-11-17	2023-01-12	2023-02-25	56	44		17	IL017 × Westar	Rep 3	2022-11-17	2023-01-11	2023-02-28	55	48
19	Westar × IL017	Rep 1	2021-12-08	2022-02-02	2022-03-19	56	45		106	Westar × IL017	Rep 1	2021-12-08	2022-01-31	2022-03-18	54	46	18	Westar × IL017	Rep 1	2022-11-17	2023-01-10	2023-02-24	54	45		18	Westar × IL017	Rep 1	2022-11-17	2023-01-08	2023-02-17	52	40
48	Westar × IL017	Rep 2	2021-12-08	2022-01-31	2022-03-07	54	35		135	Westar × IL017	Rep 2	2021-12-08	2022-01-29	2022-03-06	52	36	18	Westar × IL017	Rep 2	2022-11-17	2023-01-10	2023-02-18	54	39		18	Westar × IL017	Rep 2	2022-11-17	2023-01-08	2023-02-19	52	42
77	Westar × IL017	Rep 3	2021-12-08	2022-01-31	2022-03-16	54	44		164	Westar × IL017	Rep 3	2021-12-08	2022-01-31	2022-03-16	54	44	18	Westar × IL017	Rep 3	2022-11-17	2023-01-11	2023-02-20	55	40		18	Westar × IL017	Rep 3	2022-11-17	2023-01-09	2023-02-17	53	39
20	IL035	Rep 1	2021-12-08	2022-02-03	2022-03-20	57	45		107	IL035	Rep 1	2021-12-08	2022-02-04	2022-03-20	58	44	19	IL035	Rep 1	2022-11-17	2023-01-22	2023-03-06	66	43		19	IL035	Rep 1	2022-11-17	2023-01-16	2023-03-07	60	50
49	IL035	Rep 2	2021-12-08	2022-02-04	2022-03-20	58	44		136	IL035	Rep 2	2021-12-08	2022-02-06	2022-03-18	60	40	19	IL035	Rep 2	2022-11-17	2023-01-25	2023-03-22	69	56		19	IL035	Rep 2	2022-11-17	2023-01-13	2023-03-07	57	53
78	IL035	Rep 3	2021-12-08	2022-02-03	2022-03-11	57	36		165	IL035	Rep 3	2021-12-08	2022-02-02	2022-04-04	56	61	19	IL035	Rep 3	2022-11-17	2023-01-20	2023-03-02	64	41		19	IL035	Rep 3	2022-11-17	2023-01-16	2023-02-23	60	38
21	IL035 × Westar	Rep 1	2021-12-08	2022-02-02	2022-03-12	56	38		108	IL035 × Westar	Rep 1	2021-12-08	2022-02-03	2022-03-13	57	38	20	IL035 × Westar	Rep 1	2022-11-17	2023-01-15	2023-03-03	59	47		20	IL035 × Westar	Rep 1	2022-11-17	2023-01-11	2023-02-23	55	43
50	IL035 × Westar	Rep 2	2021-12-08	2022-01-29	2022-03-03	52	33		137	IL035 × Westar	Rep 2	2021-12-08	2022-01-29	2022-03-08	52	38	20	IL035 × Westar	Rep 2	2022-11-17	2023-01-15	2023-02-22	59	38		20	IL035 × Westar	Rep 2	2022-11-17	2023-01-13	2023-02-24	57	42
79	IL035 × Westar	Rep 3	2021-12-08	2022-01-29	2022-03-05	52	35		166	IL035 × Westar	Rep 3	2021-12-08	2022-01-28	2022-02-27	51	30	20	IL035 × Westar	Rep 3	2022-11-17	2023-01-12	2023-02-18	56	37		20	IL035 × Westar	Rep 3	2022-11-17	2023-01-13	2023-02-18	57	36
22	Westar × IL035	Rep 1	2021-12-08	2022-01-31	2022-04-03	54	62		109	Westar × IL035	Rep 1	2021-12-08	2022-02-01	2022-03-11	55	38	21	Westar × IL035	Rep 1	2022-11-17	2023-01-13	2023-02-26	57	44		21	Westar × IL035	Rep 1	2022-11-17	2023-01-13	2023-02-20	57	38
51	Westar × IL035	Rep 2	2021-12-08	2022-02-02	2022-03-07	56	33		138	Westar × IL035	Rep 2	2021-12-08	2022-01-30	2022-03-06	53	35	21	Westar × IL035	Rep 2	2022-11-17	2023-01-15	2023-02-22	59	38		21	Westar × IL035	Rep 2	2022-11-17	2023-01-11	2023-02-20	55	40
80	Westar × IL035	Rep 3	2021-12-08	2022-01-28	2022-03-10	51	41		167	Westar × IL035	Rep 3	2021-12-08	2022-01-26	2022-03-05	49	38	21	Westar × IL035	Rep 3	2022-11-17	2023-01-13	2023-02-21	57	39		21	Westar × IL035	Rep 3	2022-11-17	2023-01-13	2023-02-24	57	42
24	IL052	Rep 1	2021-12-08	2022-01-31	2022-04-04	54	63		111	IL052	Rep 1	2021-12-08	2022-01-29	2022-03-09	52	39	22	IL052	Rep 1	2022-11-17	2023-01-11	2023-02-17	55	37		22	IL052	Rep 1	2022-11-17	2023-01-04	2023-02-16	48	43
53	IL052	Rep 2	2021-12-08	2022-01-24	2022-03-03	47	38		140	IL052	Rep 2	2021-12-08	2022-01-23	2022-02-26	46	34	22	IL052	Rep 2	2022-11-17	2023-01-09	2023-02-16	53	38		22	IL052	Rep 2	2022-11-17	2023-01-03	2023-02-18	47	46
82	IL052	Rep 3	2021-12-08	2022-01-31	2022-04-05	54	64		169	IL052	Rep 3	2021-12-08	2022-01-26	2022-03-03	49	36	22	IL052	Rep 3	2022-11-17	2022-12-30	2023-02-10	43	42		22	IL052	Rep 3	2022-11-17	2023-01-03	2023-02-13	47	41
25	IL052 × Westar	Rep 1	2021-12-08	2022-01-22	2022-03-03	45	40		112	IL052 × Westar	Rep 1	2021-12-08	2022-01-26	2022-03-16	49	49	23	IL052 × Westar	Rep 1	2022-11-17	2023-01-07	2023-02-15	51	39		23	IL052 × Westar	Rep 1	2022-11-17	2023-01-09	2023-02-24	53	46
54	IL052 × Westar	Rep 2	2021-12-08	2022-01-28	2022-02-28	51	31		141	IL052 × Westar	Rep 2	2021-12-08	2022-01-26	2022-02-25	49	30	23	IL052 × Westar	Rep 2	2022-11-17	2023-01-02	2023-02-17	46	46		23	IL052 × Westar	Rep 2	2022-11-17	2023-01-08	2023-02-20	52	43
83	IL052 × Westar	Rep 3	2021-12-08	2022-01-24	2022-03-07	47	42		170	IL052 × Westar	Rep 3	2021-12-08	2022-01-25	2022-02-28	48	34	23	IL052 × Westar	Rep 3	2022-11-17	2023-01-05	2023-02-03	49	29		23	IL052 × Westar	Rep 3	2022-11-17	2023-01-04	2023-02-13	48	40
26	Westar × IL052	Rep 1	2021-12-08	2022-01-26	2022-03-03	49	36		113	Westar × IL052	Rep 1	2021-12-08	2022-01-25	2022-03-25	48	59	24	Westar × IL052	Rep 1	2022-11-17	2023-01-02	2023-02-16	46	45		24	Westar × IL052	Rep 1	2022-11-17	2023-01-10	2023-02-15	54	36
55	Westar × IL052	Rep 2	2021-12-08	2022-01-25	2022-03-02	48	36		142	Westar × IL052	Rep 2	2021-12-08	2022-01-26	2022-03-18	49	51	24	Westar × IL052	Rep 2	2022-11-17	2023-01-01	2023-02-14	45	44		24	Westar × IL052	Rep 2	2022-11-17	2023-01-04	2023-02-18	48	45
84	Westar × IL052	Rep 3	2021-12-08	2022-01-22	2022-03-05	45	42		171	Westar × IL052	Rep 3	2021-12-08	2022-01-25	2022-02-27	48	33	24	Westar × IL052	Rep 3	2022-11-17	2023-01-04	2023-02-11	48	38		24	Westar × IL052	Rep 3	2022-11-17	2022-12-31	2023-02-09	44	40
59	Westar1	Rep 3	2021-12-08	2022-01-26	2022-02-28	49	33		146	Westar1	Rep 3	2021-12-08	2022-01-26	2022-02-28	49	33	W1a	Westar	Rep 3	2022-11-17	2023-01-08	2023-02-16	52	39		W5a	Westar	Rep 3	2022-11-17	2023-01-08	2023-02-16	52	39
81	Westar2	Rep 3	2021-12-08	2022-01-24	2022-02-24	47	31		168	Westar2	Rep 3	2021-12-08	2022-01-29	2022-02-27	52	29	W1b	Westar	Rep 3	2022-11-17	2023-01-13	2023-02-23	57	41		W5b	Westar	Rep 3	2022-11-17	2023-01-16	2023-02-21	60	36
																	W2a	Westar	Rep 3	2022-11-17	2023-01-05	2023-02-11	49	37		W6a	Westar	Rep 3	2022-11-17	2023-01-04	2023-02-16	48	43
																	W2b	Westar	Rep 3	2022-11-17	2023-01-11	2023-02-26	55	46		W6b	Westar	Rep 3	2022-11-17	2023-01-10	2023-02-19	54	40
1	Westar1	Rep 1	2021-12-08	2022-02-01	2022-03-06	55	33		88	Westar1	Rep 1	2021-12-08	2022-01-28	2022-02-26	51	29	W5a	Westar	Rep 1	2022-11-17	2023-01-08	2023-02-15	52	38		W1a	Westar	Rep 1	2022-11-17	2023-01-07	2023-02-14	51	38
23	Westar2	Rep 1	2021-12-08	2022-02-03	2022-03-12	57	37		110	Westar2	Rep 1	2021-12-08	2022-01-30	2022-03-07	53	36	W5b	Westar	Rep 1	2022-11-17	2023-01-13	2023-02-17	57	35		W1b	Westar	Rep 1	2022-11-17	2023-01-11	2023-02-21	55	41
																	W6a	Westar	Rep 1	2022-11-17	2023-01-05	2023-02-14	49	40		W2a	Westar	Rep 1	2022-11-17	2023-01-07	2023-02-16	51	40
																	W6b	Westar	Rep 1	2022-11-17	2023-01-11	2023-03-04	55	52		W2b	Westar	Rep 1	2022-11-17	2023-01-09	2023-02-14	53	36
30	Westar1	Rep 2	2021-12-08	2022-01-29	2022-03-03	52	33		117	Westar1	Rep 2	2021-12-08	2022-01-28	2022-03-07	51	38	W7a	Westar	Rep 2	2022-11-17	2023-01-07	2023-02-16	51	40		W3a	Westar	Rep 2	2022-11-17	2023-01-03	2023-02-12	47	40
52	Westar2	Rep 2	2021-12-08	2022-01-27	2022-02-26	50	30		139	Westar2	Rep 2	2021-12-08	2022-01-25	2022-02-24	48	30	W7b	Westar	Rep 2	2022-11-17	2023-01-08	2023-02-15	52	38		W3b	Westar	Rep 2	2022-11-17	2023-01-10	2023-02-18	54	39
																	W8a	Westar	Rep 2	2022-11-17	2023-01-09	2023-02-17	53	39		W4a	Westar	Rep 2	2022-11-17	2023-01-06	2023-02-12	50	37
																	W8b	Westar	Rep 2	2022-11-17	2023-01-15	2023-02-23	59	39		W4b	Westar	Rep 2	2022-11-17	2023-01-11	2023-02-21	55	41
27	CSSL	Rep 1	2021-12-08	2022-02-03	2022-03-18	57	43		114	CSSL	Rep 1	2021-12-08	2022-02-05	2022-04-01	59	55	1	CSSL	Rep 1	2022-11-17	2023-01-16	2023-02-27	60	42		1	CSSL	Rep 1	2022-11-17	2023-01-12	2023-02-21	56	40
56	CSSL	Rep 2	2021-12-08	2022-02-01	2022-03-05	55	32		143	CSSL	Rep 2	2021-12-08	2022-02-07	2022-03-21	61	42	1	CSSL	Rep 2	2022-11-17	2023-01-15	2023-03-02	59	46		5	CSSL	Rep 2	2022-11-17	2023-01-10	2023-03-19	54	68
85	CSSL	Rep 3	2021-12-08	2022-02-03	2022-04-05	57	61		172	CSSL	Rep 3	2021-12-08	2022-02-01	2022-03-21	55	48	1	CSSL	Rep 3	2022-11-17	2023-01-13	2023-03-06	57	52		9	CSSL	Rep 3	2022-11-17	2023-01-11	2023-03-03	55	51
28	CSSL x Westar	Rep 1	2021-12-08	2022-01-31	2022-03-13	54	41		115	CSSL x Westar	Rep 1	2021-12-08	2022-02-04	2022-03-22	58	46	2	CSSL x Westar	Rep 1	2022-11-17	2023-01-12	2023-02-20	56	39		2	CSSL x Westar	Rep 1	2022-11-17	2023-01-06	2023-02-19	50	44
57	CSSL x Westar	Rep 2	2021-12-08	2022-01-29	2022-03-05	52	35		144	CSSL x Westar	Rep 2	2021-12-08	2022-02-05	2022-03-10	59	33	2	CSSL x Westar	Rep 2	2022-11-17	2023-01-10	2023-02-19	54	40		6	CSSL x Westar	Rep 2	2022-11-17	2023-01-06	2023-02-18	50	43
86	CSSL x Westar	Rep 3	2021-12-08	2022-01-30	2022-04-05	53	65		173	CSSL x Westar	Rep 3	2021-12-08	2022-02-04	2022-03-15	58	39	2	CSSL x Westar	Rep 3	2022-11-17	2023-01-11	2023-02-24	55	44		10	CSSL x Westar	Rep 3	2022-11-17	2023-01-10	2023-02-21	54	42
29	Westar x CSSL	Rep 1	2021-12-08	2022-01-29	2022-03-07	52	37		116	Westar x CSSL	Rep 1	2021-12-08	2022-02-03	2022-04-02	57	58	3	Westar x CSSL	Rep 1	2022-11-17	2023-01-13	2023-02-21	57	39		3	Westar x CSSL	Rep 1	2022-11-17	2023-01-06	2023-02-20	50	45
58	Westar x CSSL	Rep 2	2021-12-08	2022-01-29	2022-03-06	52	36		145	Westar x CSSL	Rep 2	2021-12-08	2022-02-03	2022-03-11	57	36	3	Westar x CSSL	Rep 2	2022-11-17	2023-01-12	2023-02-18	56	37		7	Westar x CSSL	Rep 2	2022-11-17	2023-01-06	2023-03-15	50	68
87	Westar x CSSL	Rep 3	2021-12-08	2022-01-30	2022-03-10	53	39		174	Westar x CSSL	Rep 3	2021-12-08	2022-02-01	2022-03-12	55	39	3	Westar x CSSL	Rep 3	2022-11-17	2023-01-13	2023-03-15	57	61		11	Westar x CSSL	Rep 3	2022-11-17	2023-01-07	2023-03-19	51	71
*Flower time was recorded from planting of seed to the first open flower																	4a	Westar	Rep 1	2022-11-17	2023-01-09	2023-02-16		38		4	Westar	Rep 1	2022-11-17	2023-01-05	2023-02-12		38
* End of Flowering was recorded when all yellow petals have fallen off.																	4b	Westar	Rep 2	2022-11-17	2023-01-10	2023-02-17		38		8	Westar	Rep 2	2022-11-17	2023-01-06	2023-02-17		42
																	4c	Westar	Rep 3	2022-11-17	2023-01-09	2023-02-27		49		12	Westar	Rep 3	2022-11-17	2023-01-08	2023-02-18		41
																	** Abnormal bent over Growth

## Sheet: Mean and SE
Supplemental Table S2. Mean and standard error. There was a total of 28 genotypes (16 IL x Westar reciprocal hybrids, 8 ILs, 2 CSSL x Westar reciprocal hybrids, 1 CSSL, 1 Westar). The experiments were were repeated 4 times (3 replicates per experiment) in two years.
Year	Canola Cross	Flower time average (4 exps/2 yrs)	Flower time average (4 exps/2 yrs), SE		Canola Cross	Flower duration average (4 exps/2 yrs)	Flower duration average (4 exps/2 yrs), SE
2022	IL003	49.9167	0.52884		IL003	38.75	1.44141
2022	IL003 × Westar	50.75	0.565752		IL003 × Westar	43.0833	2.1793
2022	Westar × IL003	50.75	0.760034		Westar × IL003	40.4167	3.01124
2022	IL005	58.75	1.28585		IL005	41.0833	2.241
2022	IL005 × Westar	55.6667	0.837866		IL005 × Westar	42.8333	2.3252
2022	Westar × IL005	56.3333	0.898933		Westar × IL005	41.75	1.69279
2022	IL008	52.6667	0.890466		IL008	39.1818	2.2475
2022	IL008 × Westar	52.5833	1.24595		IL008 × Westar	37.5	1.67196
2022	Westar × IL008	52.3333	0.643538		Westar × IL008	36.4167	0.957097
2022	IL009	50.4167	0.514315		IL009	39	1.67874
2022	IL009 × Westar	51.4167	0.743235		IL009 × Westar	36.9167	1.56891
2022	Westar × IL009	51.1667	0.637625		Westar × IL009	39.5833	1.90477
2022	IL013	63.0833	1.03322		IL013	44.4167	1.98272
2022	IL013 × Westar	54.9167	0.690392		IL013 × Westar	42.9167	2.49987
2022	Westar × IL013	55.1667	0.575159		Westar × IL013	39.3333	1.40526
2022	IL017	59.75	0.897176		IL017	42.5	1.72986
2022	IL017 × Westar	55.0833	0.514315		IL017 × Westar	42	1.68775
2022	Westar × IL017	53.6667	0.355335		Westar × IL017	41.25	1.05259
2022	IL035	60.1667	1.17958		IL035	45.9167	2.18971
2022	IL035 × Westar	55.25	0.817656		IL035 × Westar	37.9167	1.30534
2022	Westar × IL035	55	0.825723		Westar × IL035	40.6667	2.11536
2022	IL052	49.5833	1.11775		IL052	43.4167	2.86689
2022	IL052 × Westar	49	0.696311		IL052 × Westar	39.0833	1.93633
2022	Westar × IL052	47.6667	0.752101		Westar × IL052	42.0833	2.13364
2022	CSSL	57.0833	0.645008		CSSL	48.3333	2.83734
2022	CSSL x Westar	54.4167	0.856865		CSSL x Westar	42.5833	2.30762
2022	Westar x CSSL	53.9167	0.829917		Westar x CSSL	47.1667	3.86482
2022	Westar	52.2857	0.476249		Westar	37.9048	0.74104
