# Supplementary material for: A novel strategy to map a locus associated with flowering time in canola (Brassica napus L.)
Source: Mol Genet Genomics. 2024 Oct 8;299(1):95. doi: 10.1007/s00438-024-02191-w (PMC11461549; doi:10.1007/s00438-024-02191-w)
Supplement: Supplementary file 3 — Supplemental Table S3. Statistical analysis. (XLSX 18 KB) [file 438_2024_2191_MOESM3_ESM.xlsx]

## Sheet: Parental lines_means and SD
Supplemental Table S3. Means and Std Deviations for parental lines.
Level	Number	Mean	Std Dev	Std Err Mean	Lower 95%	Upper 95%	Std Dev Lower 95%	Std Dev Upper 95%
IL009	12	50.4167	1.78164	0.514315	49.2847	51.5487	1.26211	3.02501
IL017	12	59.75	3.10791	0.897176	57.7753	61.7247	2.20163	5.27685
IL035	12	60.1667	4.08619	1.17958	57.5704	62.7629	2.89464	6.93786
CSSL	12	57.0833	2.23437	0.645008	55.6637	58.503	1.58282	3.79369
IL013	12	63.0833	3.57919	1.03322	60.8092	65.3574	2.53548	6.07703
IL003	12	49.9167	1.83196	0.52884	48.7527	51.0806	1.29775	3.11044
IL005	12	58.75	4.45431	1.28585	55.9199	61.5801	3.15541	7.56288
IL052	12	49.5833	3.87201	1.11775	47.1232	52.0435	2.74291	6.57419
IL008	12	52.6667	3.08466	0.890466	50.7068	54.6266	2.18516	5.23738
Westar	42	52.2857	3.08644	0.476249	51.3239	53.2475	2.53954	3.93573

## Sheet: Parental lines_ANOVA
Supplemental Table S3. Oneway Anova for parental lines.
Analysis of Variance
Source	DF	Sum of Squares	Mean Square	F Ratio	Prob > F
Canola Line (Cross)	9	2875.89	319.543	31.1535	<.0001
Error	140	1435.99	10.257
C. Total	149	4311.87

## Sheet: Parental lines_Tukey-Kramer HSD
Supplemental Table S3. Means Comparisons for parental lines.
Comparisons for all pairs using Tukey-Kramer HSD.
Connecting Letters Report
Level				Mean
IL013	A			63.0833
IL035	A	B		60.1667
IL017	A	B		59.75
IL005		B		58.75
CSSL		B		57.0833
IL008			C	52.6667
Westar			C	52.2857
IL009			C	50.4167
IL003			C	49.9167
IL052			C	49.5833
Levels not connected by same letter are significantly different.

## Sheet: All genotypes_means and SD
Supplemental Table S3. Means and Std Deviations for 28 genotypes.
Level	Number	Mean	Std Dev	Std Err Mean	Lower 95%	Upper 95%	Std Dev Lower 95%	Std Dev Upper 95%
IL009	12	50.4167	1.78164	0.514315	49.2847	51.5487	1.26211	3.02501
IL017	12	59.75	3.10791	0.897176	57.7753	61.7247	2.20163	5.27685
IL035	12	60.1667	4.08619	1.17958	57.5704	62.7629	2.89464	6.93786
CSSL	12	57.0833	2.23437	0.645008	55.6637	58.503	1.58282	3.79369
CSSL x Westar	12	54.4167	2.96827	0.856865	52.5307	56.3026	2.10271	5.03975
IL009 × Westar	12	51.4167	2.57464	0.743236	49.7808	53.0525	1.82386	4.37143
IL013	12	63.0833	3.57919	1.03322	60.8092	65.3574	2.53548	6.07703
IL013 × Westar	12	54.9167	2.39159	0.690392	53.3971	56.4362	1.69419	4.06063
IL017 × Westar	12	55.0833	1.78164	0.514315	53.9513	56.2153	1.26211	3.02501
IL003	12	49.9167	1.83196	0.52884	48.7527	51.0806	1.29775	3.11044
IL003 × Westar	12	50.75	1.95982	0.565752	49.5048	51.9952	1.38833	3.32754
IL035 × Westar	12	55.25	2.83244	0.817656	53.4504	57.0496	2.00649	4.80914
IL005	12	58.75	4.45431	1.28585	55.9199	61.5801	3.15541	7.56288
IL005 × Westar	12	55.6667	2.90245	0.837866	53.8225	57.5108	2.05608	4.92801
IL052	12	49.5833	3.87201	1.11775	47.1232	52.0435	2.74291	6.57419
IL052 × Westar	12	49	2.41209	0.696311	47.4674	50.5326	1.70871	4.09544
IL008	12	52.6667	3.08466	0.890466	50.7068	54.6266	2.18516	5.23738
IL008 × Westar	12	52.5833	4.31611	1.24595	49.841	55.3257	3.05751	7.32822
Westar	42	52.2857	3.08644	0.476249	51.3239	53.2475	2.53954	3.93573
Westar × IL009	12	51.1667	2.2088	0.637625	49.7633	52.5701	1.5647	3.75027
Westar × IL013	12	55.1667	1.99241	0.575159	53.9008	56.4326	1.41141	3.38287
Westar × IL017	12	53.6667	1.23091	0.355334	52.8846	54.4488	0.871974	2.08994
Westar × IL003	12	50.75	2.63283	0.760034	49.0772	52.4228	1.86509	4.47023
Westar × IL035	12	55	2.86039	0.825723	53.1826	56.8174	2.02628	4.85659
Westar × IL005	12	56.3333	3.114	0.898933	54.3548	58.3119	2.20594	5.28719
Westar × IL052	12	47.6667	2.60536	0.752101	46.0113	49.322	1.84562	4.42358
Westar × IL008	12	52.3333	2.22928	0.643538	50.9169	53.7498	1.57921	3.78505
Westar x CSSL	12	53.9167	2.87492	0.829917	52.09	55.7433	2.03658	4.88126

## Sheet: All genotypes_ANOVA
Supplemental Table S3. Oneway Anova for 28 genotypes.
Analysis of Variance
Source	DF	Sum of Squares	Mean Square	F Ratio	Prob > F
Canola Line (Cross)	27	4380.96	162.258	19.5666	<.0001
Error	338	2802.9	8.293
C. Total	365	7183.87

## Sheet: All genotypes_Tukey-Kramer HSD
Supplemental Table S3. Comparisons for all pairs using Tukey-Kramer HSD.
Connecting Letters Report
Level														Mean
IL013	A													63.0833
IL035	A	B												60.1667
IL017	A	B	C											59.75
IL005	A	B	C	D										58.75
CSSL		B	C	D	E									57.0833
Westar × IL005		B	C	D	E	F								56.3333
IL005 × Westar			C	D	E	F	G							55.6667
IL035 × Westar				D	E	F	G	H						55.25
Westar × IL013				D	E	F	G	H						55.1667
IL017 × Westar				D	E	F	G	H	I					55.0833
Westar × IL035				D	E	F	G	H	I					55
IL013 × Westar				D	E	F	G	H	I					54.9167
CSSL x Westar				D	E	F	G	H	I	J				54.4167
Westar x CSSL					E	F	G	H	I	J	K			53.9167
Westar × IL017					E	F	G	H	I	J	K			53.6667
IL008						F	G	H	I	J	K	L		52.6667
IL008 × Westar						F	G	H	I	J	K	L		52.5833
Westar × IL008						F	G	H	I	J	K	L		52.3333
Westar							G	H	I	J	K	L		52.2857
IL009 × Westar							G	H	I	J	K	L	M	51.4167
Westar × IL009								H	I	J	K	L	M	51.1667
IL003 × Westar									I	J	K	L	M	50.75
Westar × IL003									I	J	K	L	M	50.75
IL009										J	K	L	M	50.4167
IL003											K	L	M	49.9167
IL052											K	L	M	49.5833
IL052 × Westar												L	M	49
Westar × IL052													M	47.6667
Levels not connected by same letter are significantly different.
