# Supplementary material for: A novel strategy to map a locus associated with flowering time in canola (Brassica napus L.)
Source: Mol Genet Genomics. 2024 Oct 8;299(1):95. doi: 10.1007/s00438-024-02191-w (PMC11461549; doi:10.1007/s00438-024-02191-w)
Supplement: Supplementary file 4 — Supplemental Table S4. Genotyping of IL013. (XLSX 28 KB) [file 438_2024_2191_MOESM4_ESM.xlsx]

## Sheet: Genotyping_13.3-17.1 Mb
Supplemental Table S4.
Westar_allele	alt	alt	alt	alt	alt	alt	alt	alt	alt	alt	alt	alt	alt	alt	alt	alt	alt	alt	alt	alt	alt	alt	alt	alt	alt	alt	alt	alt	alt	alt	alt	alt	alt	alt	alt	alt	ref	ref	ref	alt	alt	alt	alt	alt	alt	alt	alt	alt	alt
CHr	A10	A10	A10	A10	A10	A10	A10	A10	A10	A10	A10	A10	A10	A10	A10	A10	A10	A10	A10	A10	A10	A10	A10	A10	A10	A10	A10	A10	A10	A10	A10	A10	A10	A10	A10	A10	A10	A10	A10	A10	A10	A10	A10	A10	A10	A10	A10	A10	A10
POS	13400689	13400719	13400755	13403617	13403618	13403637	13403681	13403696	13403752	13416248	13416320	13447303	13447811	13449365	13458050	13458062	13458104	13458161	13458255	13459290	13459302	13459312	13459367	13459414	13459416	13459429	13459431	13459496	13459509	13484649	13484798	13484803	13490790	13490808	13490811	13490814	13504855	13504867	13504950	13509523	13511541	13511563	13511632	13511654	13511665	13659760	13681671	13681704	13681722
CSSL	a	a	a	a	a	a	a	a	a	a	a	a	a	a	a	a	a	a	a	a	a	a	a	a	a	a	a	a	a	a	a	a	a	a	a	a	a	a	a	a	a	a	a	a	a	a	a	a	a
Westar	b	b	b	b	b	b	b	b	b	b	b	b	b	b	b	b	b	b	b	b	b	b	b	b	b	b	b	b	b	b	b	b	b	b	b	b	b	b	b	b	b	b	b	b	b	b	b	b	b
N	24	24	24	24	24	24	24	24	24	24	24	23	24	24	24	24	24	24	24	24	24	24	24	24	24	24	24	24	24	24	24	24	24	24	24	24	24	24	24	24	24	24	24	24	24	24	24	24	24
perA	0	0	0	0	0	0	0	0	0	0	0	0	0	0	0	0	0	0	0	0	0	0	0	0	0	0	0	0	0	0	0	0	0	0	0	0	0	0	0	0	0	0	0	0	0	0	0	0	0
R1.013.8	b	b	b	b	b	b	b	b	b	b	b	u	b	b	b	b	b	b	b	b	b	b	b	b	b	b	b	b	b	b	b	b	b	b	b	b	b	b	b	b	b	b	b	b	b	b	b	b	b
[truncated: 426 more columns]

## Sheet: Genotyping_14488529-14622959 bp
Supplemental Table S4.
Westar_allele	ref	alt	alt	alt	ref	alt	ref	alt	alt	alt	alt	alt	alt	alt	ref	ref	alt	ref
CHr	A10	A10	A10	A10	A10	A10	A10	A10	A10	A10	A10	A10	A10	A10	A10	A10	A10	A10
POS	14488529	14567101	14567134	14567233	14587900	14587932	14593308	14593335	14593352	14593383	14593407	14593440	14593445	14611650	14622947	14622951	14622955	14622959
CSSL	a	a	a	a	a	a	a	a	a	a	a	a	a	a	a	a	a	a
Westar	b	b	b	b	b	b	b	b	b	b	b	b	b	b	b	b	b	b
N	24	24	24	24	24	24	24	24	24	24	24	24	24	24	24	24	24	24
perA	0	0	0	0	0	0	0	0	0	0	0	0	0	0	0	0	0	0
R1.013.8	b	b	b	b	a	b	u	u	u	u	u	u	u	u	a	a	a	a
