# Supplementary material for: A novel strategy to map a locus associated with flowering time in canola (Brassica napus L.)
Source: Mol Genet Genomics. 2024 Oct 8;299(1):95. doi: 10.1007/s00438-024-02191-w (PMC11461549; doi:10.1007/s00438-024-02191-w)
Supplement: Supplementary file 5 — Supplemental Table S5. Genes located between 14.5-15.5 Mb chromosome region. (XLSX 44 KB) [file 438_2024_2191_MOESM5_ESM.xlsx]

## Sheet: Gene models
Supplemental Table S5_Gene models located between 14.5-15.5 Mb chromosome region.
Chrm	Locus (canola)			Gene_ID (Canola)	# ID	Gene_ID (Canola)		Locus (Arab)		Description
chrA10	14461547	14463854	-	BnaA10g20890D	GSBRNA2T00135776001	BnaA10g20890D	BnaA10g20890	AT5G05030	protein_coding	Protein of Unknown Function (DUF239)
chrA10	14470456	14472656	-	BnaA10g20900D	GSBRNA2T00135778001	BnaA10g20900D	BnaA10g20900	AT5G14470	protein_coding	GHMP kinase family protein. Members in the GHMP superfamily participate in several essential metabolic pathways, such as amino acid biosynthesis, galactose metabolism, and the mevalonate pathway.
chrA10	14472726	14478116	-	BnaA10g20910D	GSBRNA2T00135779001	BnaA10g20910D	BnaA10g20910	AT5G05030	protein_coding	Protein of Unknown Function (DUF239)
chrA10	14484786	14486561	-	BnaA10g20920D	GSBRNA2T00135781001	BnaA10g20920D	BnaA10g20920	AT5G11650	protein_coding	alpha/beta-Hydrolases superfamily protein. The alpha/beta hydrolase superfamily is a superfamily of hydrolytic enzymes of widely differing phylogenetic origin and catalytic function that share a common fold. The alpha/beta hydrolase fold includes proteases, lipases, peroxidases, esterases, epoxide hydrolases and dehalogenases.
chrA10	14487625	14489718	-	BnaA10g20930D	GSBRNA2T00135782001	BnaA10g20930D	BnaA10g20930	AT5G11640	protein_coding	Thioredoxin superfamily protein
chrA10	14511935	14512486	-	BnaA10g20940D	GSBRNA2T00135785001	BnaA10g20940D	BnaA10g20940	NA	NA	NA
chrA10	14517760	14518550	+	BnaA10g20950D	GSBRNA2T00135786001	BnaA10g20950D	BnaA10g20950	AT5G11590	protein_coding	Integrase-type DNA-binding superfamily protein
chrA10	14527822	14536273	+	BnaA10g20960D	GSBRNA2T00135788001	BnaA10g20960D	BnaA10g20960	AT5G11560	protein_coding	catalytics
chrA10	14540117	14540680	+	BnaA10g20970D	GSBRNA2T00135789001	BnaA10g20970D	BnaA10g20970	AT1G77590	protein_coding	long chain acyl-CoA synthetase 9
chrA10	14543337	14544415	+	BnaA10g20980D	GSBRNA2T00135790001	BnaA10g20980D	BnaA10g20980	AT5G11550	protein_coding	ARM repeat superfamily protein
chrA10	14563707	14569674	-	BnaA10g20990D	GSBRNA2T00135793001	BnaA10g20990D	BnaA10g20990	AT5G11510	protein_coding	myb domain protein 3r-4. A MYB transcription factor EARLY FLOWERING MYB PROTEIN (EFM) plays an important role in directly repressing FT expression in the leaf vasculature. The R2R3 MYB transcription factor PtrMYB192 regulates flowering time in Arabidopsis by activating FLOWERING LOCUS C.
chrA10	14569888	14572211	-	BnaA10g21000D	GSBRNA2T00135794001	BnaA10g21000D	BnaA10g21000	AT5G11500	protein_coding	unknown protein; CONTAINS InterPro DOMAIN/s: Protein of unknown function DUF814 (InterPro:IPR008532); Has 1807 Blast hits to 1807 proteins in 277 species: Archae - 0; Bacteria - 0; Metazoa - 736; Fungi - 347; Plants - 385; Viruses - 0; Other Eukaryotes - 339 (source: NCBI BLink).
chrA10	14572843	14574769	+	BnaA10g21010D	GSBRNA2T00135795001	BnaA10g21010D	BnaA10g21010	AT5G11480	protein_coding	P-loop containing nucleoside triphosphate hydrolases superfamily protein
chrA10	14576602	14580717	+	BnaA10g21020D	GSBRNA2T00135796001	BnaA10g21020D	BnaA10g21020	AT5G11470	protein_coding	bromo-adjacent homology (BAH) domain-containing protein
chrA10	14586857	14587929	+	BnaA10g21030D	GSBRNA2T00135797001	BnaA10g21030D	BnaA10g21030	AT5G11460	protein_coding	Protein of unknown function (DUF581)
chrA10	14588498	14590641	-	BnaA10g21040D	GSBRNA2T00135799001	BnaA10g21040D	BnaA10g21040	AT5G11450	protein_coding	Mog1/PsbP/DUF1795-like photosystem II reaction center PsbP family protein
chrA10	14591134	14591820	+	BnaA10g21050D	GSBRNA2T00135800001	BnaA10g21050D	BnaA10g21050	AT5G11440	protein_coding	CTC-interacting domain 5
chrA10	14592913	14600048	-	BnaA10g21060D	GSBRNA2T00135801001	BnaA10g21060D	BnaA10g21060	AT5G11430	protein_coding	SPOC domain / Transcription elongation factor S-II protein
chrA10	14600428	14600496	-	BnaA10g21070D	GSBRNA2T00135802001	BnaA10g21070D	BnaA10g21070	NA	NA	NA
chrA10	14603578	14605047	+	BnaA10g21080D	GSBRNA2T00135803001	BnaA10g21080D	BnaA10g21080	AT5G11410	protein_coding	Protein kinase superfamily protein
chrA10	14605909	14609705	+	BnaA10g21090D	GSBRNA2T00135804001	BnaA10g21090D	BnaA10g21090	AT5G11410	protein_coding	Protein kinase superfamily protein
chrA10	14610322	14611739	+	BnaA10g21100D	GSBRNA2T00135805001	BnaA10g21100D	BnaA10g21100	AT5G11410	protein_coding	Protein kinase superfamily protein
chrA10	14611980	14614585	-	BnaA10g21110D	GSBRNA2T00135806001	BnaA10g21110D	BnaA10g21110	AT5G11390	protein_coding	WPP domain-interacting protein 1
chrA10	14616243	14619248	-	BnaA10g21120D	GSBRNA2T00135808001	BnaA10g21120D	BnaA10g21120	AT5G11380	protein_coding	1-deoxy-D-xylulose 5-phosphate synthase 3
chrA10	14619343	14623436	-	BnaA10g21130D	GSBRNA2T00135809001	BnaA10g21130D	BnaA10g21130	AT5G11350	protein_coding	DNAse I-like superfamily protein
chrA10	14624389	14625940	-	BnaA10g21140D	GSBRNA2T00135810001	BnaA10g21140D	BnaA10g21140	AT5G11340	protein_coding	Acyl-CoA N-acyltransferases (NAT) superfamily protein
chrA10	14626208	14627791	+	BnaA10g21150D	GSBRNA2T00135811001	BnaA10g21150D	BnaA10g21150	AT5G11330	protein_coding	FAD/NAD(P)-binding oxidoreductase family protein
chrA10	14640497	14642357	-	BnaA10g21160D	GSBRNA2T00135812001	BnaA10g21160D	BnaA10g21160	AT5G11310	protein_coding	Pentatricopeptide repeat (PPR) superfamily protein
chrA10	14643909	14647139	+	BnaA10g21170D	GSBRNA2T00135813001	BnaA10g21170D	BnaA10g21170	AT5G11300	protein_coding	mitotic-like cyclin 3B from Arabidopsis
chrA10	14647737	14648935	-	BnaA10g21180D	GSBRNA2T00135814001	BnaA10g21180D	BnaA10g21180	AT5G11280	protein_coding	unknown protein; BEST Arabidopsis thaliana protein match is: unknown protein (TAIR:AT1G80200.1); Has 30201 Blast hits to 17322 proteins in 780 species: Archae - 12; Bacteria - 1396; Metazoa - 17338; Fungi - 3422; Plants - 5037; Viruses - 0; Other Eukaryotes - 2996 (source: NCBI BLink).
chrA10	14649049	14650571	+	BnaA10g21190D	GSBRNA2T00135815001	BnaA10g21190D	BnaA10g21190	AT5G11270	protein_coding	overexpressor of cationic peroxidase 3
chrA10	14653695	14655064	+	BnaA10g21200D	GSBRNA2T00135817001	BnaA10g21200D	BnaA10g21200	AT5G11260	protein_coding	Basic-leucine zipper (bZIP) transcription factor family protein
chrA10	14655971	14656684	+	BnaA10g21210D	GSBRNA2T00135818001	BnaA10g21210D	BnaA10g21210	AT2G14080	protein_coding	Disease resistance protein (TIR-NBS-LRR class) family
chrA10	14657690	14661403	-	BnaA10g21220D	GSBRNA2T00135819001	BnaA10g21220D	BnaA10g21220	AT5G11240	protein_coding	transducin family protein / WD-40 repeat family protein
chrA10	14661715	14662927	+	BnaA10g21230D	GSBRNA2T00135820001	BnaA10g21230D	BnaA10g21230	AT3G10480	protein_coding	NAC domain containing protein 50. NAC052 together with NAC050 and JMJ14, regulates gene expression and flowering time by associating with the histone demethylase JMJ14, probably by the promotion of RNA-mediated gene silencing (PubMed:25578968, PubMed:26617990).
chrA10	14663745	14664797	-	BnaA10g21240D	GSBRNA2T00135821001	BnaA10g21240D	BnaA10g21240	AT5G25400	protein_coding	Nucleotide-sugar transporter family protein
chrA10	14672368	14673295	-	BnaA10g21250D	GSBRNA2T00135823001	BnaA10g21250D	BnaA10g21250	AT1G64870	protein_coding	unknown protein; BEST Arabidopsis thaliana protein match is: unknown protein (TAIR:AT3G45200.1); Has 99 Blast hits to 91 proteins in 10 species: Archae - 0; Bacteria - 0; Metazoa - 0; Fungi - 0; Plants - 99; Viruses - 0; Other Eukaryotes - 0 (source: NCBI BLink).
chrA10	14676482	14679970	-	BnaA10g21260D	GSBRNA2T00135824001	BnaA10g21260D	BnaA10g21260	AT5G11200	protein_coding	DEAD/DEAH box RNA helicase family protein. DEAD box helicases are involved in a number of different molecular mechanisms such as RNA splicing, ribosome assembly and initiation of translation. They are also important cellular factors for regulatory events, in particular during organ maturation and cellular growth and differentiation.
chrA10	14680190	14683851	+	BnaA10g21270D	GSBRNA2T00135825001	BnaA10g21270D	BnaA10g21270	AT5G11200	protein_coding	DEAD/DEAH box RNA helicase family protein
chrA10	14684064	14685064	-	BnaA10g21280D	GSBRNA2T00135826001	BnaA10g21280D	BnaA10g21280	AT5G11190	protein_coding	Integrase-type DNA-binding superfamily protein
chrA10	14689404	14691107	+	BnaA10g21290D	GSBRNA2T00135827001	BnaA10g21290D	BnaA10g21290	AT5G11160	protein_coding	adenine phosphoribosyltransferase 5
chrA10	14691485	14693087	+	BnaA10g21300D	GSBRNA2T00135828001	BnaA10g21300D	BnaA10g21300	AT5G11150	protein_coding	vesicle-associated membrane protein 713
chrA10	14693185	14696451	-	BnaA10g21310D	GSBRNA2T00135829001	BnaA10g21310D	BnaA10g21310	AT5G11130	protein_coding	Exostosin family protein
chrA10	14697813	14698382	-	BnaA10g21320D	GSBRNA2T00135830001	BnaA10g21320D	BnaA10g21320	AT2G40060	protein_coding	Clathrin light chain protein
chrA10	14701585	14703102	+	BnaA10g21330D	GSBRNA2T00135832001	BnaA10g21330D	BnaA10g21330	AT4G32720	protein_coding	La protein 1
chrA10	14704874	14705986	+	BnaA10g21340D	GSBRNA2T00135833001	BnaA10g21340D	BnaA10g21340	NA	NA	NA
chrA10	14706289	14707042	-	BnaA10g21350D	GSBRNA2T00135834001	BnaA10g21350D	BnaA10g21350	AT5G11090	protein_coding	serine-rich protein-related
chrA10	14710349	14711678	-	BnaA10g21360D	GSBRNA2T00135835001	BnaA10g21360D	BnaA10g21360	AT1G53530	protein_coding	Peptidase S24/S26A/S26B/S26C family protein
chrA10	14716387	14721369	-	BnaA10g21370D	GSBRNA2T00135837001	BnaA10g21370D	BnaA10g21370	AT5G11040	protein_coding	TRS120
chrA10	14721771	14725315	+	BnaA10g21380D	GSBRNA2T00135838001	BnaA10g21380D	BnaA10g21380	AT5G11030	protein_coding	aberrant lateral root formation 4
chrA10	14728616	14731484	+	BnaA10g21390D	GSBRNA2T00135839001	BnaA10g21390D	BnaA10g21390	AT5G11020	protein_coding	Protein kinase superfamily protein
chrA10	14731651	14733433	-	BnaA10g21400D	GSBRNA2T00135840001	BnaA10g21400D	BnaA10g21400	AT5G11010	protein_coding	protein_coding	Pre-mRNA cleavage complex II protein family
chrA10	14733487	14734041	-	BnaA10g21410D	GSBRNA2T00135841001	BnaA10g21410D	BnaA10g21410	NA	NA	NA
chrA10	14736333	14737913	+	BnaA10g21420D	GSBRNA2T00135842001	BnaA10g21420D	BnaA10g21420	AT5G11000	protein_coding	Plant protein of unknown function (DUF868)
chrA10	14739550	14739996	-	BnaA10g21430D	GSBRNA2T00135843001	BnaA10g21430D	BnaA10g21430	AT5G10990	protein_coding	SAUR-like auxin-responsive protein family
chrA10	14744971	14745699	-	BnaA10g21440D	GSBRNA2T00135844001	BnaA10g21440D	BnaA10g21440	AT5G10970	protein_coding	C2H2 and C2HC zinc fingers superfamily protein. The C2H2 ZINC FINGER TRANSCRIPTION FACTORS gene group is a collection of genes encoding proteins containing Cys2His2 zinc finger motifs. This domain is most frequently associated with DNA binding and involved in plant growth and development and the responses to environmental stresses.
chrA10	14748789	14750098	-	BnaA10g21450D	GSBRNA2T00135846001	BnaA10g21450D	BnaA10g21450	AT5G10960	protein_coding	Polynucleotidyl transferase, ribonuclease H-like superfamily protein
chrA10	14753325	14759260	+	BnaA10g21460D	GSBRNA2T00135848001	BnaA10g21460D	BnaA10g21460	AT5G10940	protein_coding	transducin family protein / WD-40 repeat family protein. WDR proteins may display a variety of interacting partners and participate in the assembly of complexes involved in distinct cellular functions.
chrA10	14762108	14763409	+	BnaA10g21470D	GSBRNA2T00135850001	BnaA10g21470D	BnaA10g21470	AT5G10930	protein_coding	CBL-interacting protein kinase 5. CBL interacting protein kinases play important roles in adaptation to stress conditions.
chrA10	14764935	14767065	-	BnaA10g21480D	GSBRNA2T00135851001	BnaA10g21480D	BnaA10g21480	AT5G10920	protein_coding	L-Aspartase-like family protein
chrA10	14767198	14769150	-	BnaA10g21490D	GSBRNA2T00135852001	BnaA10g21490D	BnaA10g21490	AT5G10910	protein_coding	mraW methylase family protein
chrA10	14769819	14770677	+	BnaA10g21500D	GSBRNA2T00135853001	BnaA10g21500D	BnaA10g21500	AT5G10890	protein_coding	myosin heavy chain-related
chrA10	14770743	14772798	+	BnaA10g21510D	GSBRNA2T00135854001	BnaA10g21510D	BnaA10g21510	AT5G10860	protein_coding	Cystathionine beta-synthase (CBS) family protein
chrA10	14773129	14777667	+	BnaA10g21520D	GSBRNA2T00135855001	BnaA10g21520D	BnaA10g21520	AT5G10840	protein_coding	Endomembrane protein 70 protein family
chrA10	14779971	14782251	+	BnaA10g21530D	GSBRNA2T00135856001	BnaA10g21530D	BnaA10g21530	AT5G10770	BnaA10g21530	protein_coding	Eukaryotic aspartyl protease family protein
chrA10	14782310	14786369	+	BnaA10g21540D	GSBRNA2T00135857001	BnaA10g21540D	BnaA10g21540	AT5G10770	protein_coding	Eukaryotic aspartyl protease family protein
chrA10	14789821	14791260	-	BnaA10g21550D	GSBRNA2T00135859001	BnaA10g21550D	BnaA10g21550	AT3G28610	protein_coding	P-loop containing nucleoside triphosphate hydrolases superfamily protein
chrA10	14792357	14793963	+	BnaA10g21560D	GSBRNA2T00135860001	BnaA10g21560D	BnaA10g21560	AT5G10730	protein_coding	NAD(P)-binding Rossmann-fold superfamily protein
chrA10	14794174	14797466	-	BnaA10g21570D	GSBRNA2T00135861001	BnaA10g21570D	BnaA10g21570	AT5G10720	protein_coding	histidine kinase 5. Histidine kinases (HK) are multifunctional, and in non-animal kingdoms, typically transmembrane, proteins of the transferase class of enzymes that play a role in signal transduction across the cellular membrane.
chrA10	14800268	14802009	+	BnaA10g21580D	GSBRNA2T00135862001	BnaA10g21580D	BnaA10g21580	AT1G50410	protein_coding	SNF2 domain-containing protein / helicase domain-containing protein / zinc finger protein-related. SNF2 functions as the ATPase component of the SNF2/SWI multisubunit complex, which utilises energy derived from ATP hydrolysis to disrupt histone-DNA interactions, resulting in the increased accessibility of DNA to transcription factors.
chrA10	14805173	14805493	+	BnaA10g21590D	GSBRNA2T00135864001	BnaA10g21590D	BnaA10g21590	AT5G10700	protein_coding	protein_coding	Peptidyl-tRNA hydrolase II (PTH2) family protein
chrA10	14805932	14806135	-	BnaA10g21600D	GSBRNA2T00135866001	BnaA10g21600D	BnaA10g21600	AT5G10695	protein_coding	unknown protein; INVOLVED IN: biological_process unknown; LOCATED IN: cellular_component unknown; EXPRESSED IN: 23 plant structures; EXPRESSED DURING: 12 growth stages.
chrA10	14808260	14809321	-	BnaA10g21610D	GSBRNA2T00135867001	BnaA10g21610D	BnaA10g21610	AT5G10660	protein_coding	calmodulin-binding protein-related. In plants, the calmodulin (CaM) proteins is an important calcium-binding protein, which play a crucial role in both regulating plant growth and development, as well as in the resistance mechanisms to various biotic and abiotic stresses.
chrA10	14811463	14815007	+	BnaA10g21620D	GSBRNA2T00135868001	BnaA10g21620D	BnaA10g21620	AT5G10650	protein_coding	RING/U-box superfamily protein. Ring/U-Box protein AtUSR1 functions in promoting leaf senescence through JA signaling pathway in Arabidopsis.
chrA10	14815197	14815675	-	BnaA10g21630D	GSBRNA2T00135869001	BnaA10g21630D	BnaA10g21630	AT5G10630	protein_coding	Translation elongation factor EF1A/initiation factor IF2gamma family protein
chrA10	14817233	14817562	-	BnaA10g21640D	GSBRNA2T00135871001	BnaA10g21640D	BnaA10g21640	AT5G10625	protein_coding	BEST Arabidopsis thaliana protein match is: flowering promoting factor 1 (TAIR:AT5G24860.1); Has 35333 Blast hits to 34131 proteins in 2444 species: Archae - 798; Bacteria - 22429; Metazoa - 974; Fungi - 991; Plants - 531; Viruses - 0; Other Eukaryotes - 9610 (source: NCBI BLink).
chrA10	14820516	14821639	+	BnaA10g21650D	GSBRNA2T00135872001	BnaA10g21650D	BnaA10g21650	AT5G10620	protein_coding	methyltransferases
chrA10	14822143	14823642	-	BnaA10g21660D	GSBRNA2T00135873001	BnaA10g21660D	BnaA10g21660	AT5G10610	protein_coding	protein_coding	cytochrome P450, family 81, subfamily K, polypeptide 1
chrA10	14824414	14824591	+	BnaA10g21670D	GSBRNA2T00135875001	BnaA10g21670D	BnaA10g21670	AT5G10620	protein_coding	methyltransferases
chrA10	14825021	14826514	-	BnaA10g21680D	GSBRNA2T00135876001	BnaA10g21680D	BnaA10g21680	AT5G10610	protein_coding	cytochrome P450, family 81, subfamily K, polypeptide 1. CYPs protect plants from abiotic and biotic stresses by the biosynthesis and regulation of hormones, fatty acids, sterols, cell wall components, biopolymers, and several other defense compounds (terpenoids, alkaloids, flavonoids, furanocoumarins, glucosinolates, allelochemicals).
chrA10	14827929	14828841	-	BnaA10g21690D	GSBRNA2T00135877001	BnaA10g21690D	BnaA10g21690	AT5G10580	protein_coding	Protein of unknown function, DUF599
chrA10	14833374	14834846	-	BnaA10g21700D	GSBRNA2T00135878001	BnaA10g21700D	BnaA10g21700	AT5G10570	protein_coding	basic helix-loop-helix (bHLH) DNA-binding superfamily protein. Basic helix-loop-helix (bHLH) transcription factors are a superfamily of transcription factors that are important regulatory components in transcriptional networks in plants.
chrA10	14836751	14839794	+	BnaA10g21710D	GSBRNA2T00135879001	BnaA10g21710D	BnaA10g21710	AT5G10560	protein_coding	Glycosyl hydrolase family protein. Glycoside hydrolases cleave the bond between a carbohydrate and another carbohydrate, a protein, lipid or other moiety.
chrA10	14844334	14845962	+	BnaA10g21720D	GSBRNA2T00135882001	BnaA10g21720D	BnaA10g21720	AT5G13620	protein_coding	unknown protein; BEST Arabidopsis thaliana protein match is: unknown protein (TAIR:AT1G49290.1); Has 1807 Blast hits to 1807 proteins in 277 species: Archae - 0; Bacteria - 0; Metazoa - 736; Fungi - 347; Plants - 385; Viruses - 0; Other Eukaryotes - 339 (source: NCBI BLink).
chrA10	14846299	14846939	-	BnaA10g21730D	GSBRNA2T00135883001	BnaA10g21730D	BnaA10g21730	AT5G13610	protein_coding	Protein of unknown function (DUF155)
chrA10	14848833	14851386	+	BnaA10g21740D	GSBRNA2T00135884001	BnaA10g21740D	BnaA10g21740	AT5G10520	protein_coding	ROP binding protein kinases 1
chrA10	14851691	14856319	-	BnaA10g21750D	GSBRNA2T00135885001	BnaA10g21750D	BnaA10g21750	AT5G10510	protein_coding	AINTEGUMENTA-like 6
chrA10	14864302	14866940	-	BnaA10g21760D	GSBRNA2T00135886001	BnaA10g21760D	BnaA10g21760	AT5G10500	protein_coding	Kinase interacting (KIP1-like) family protein
chrA10	14867425	14871565	+	BnaA10g21770D	GSBRNA2T00135887001	BnaA10g21770D	BnaA10g21770	AT5G10490	protein_coding	MSCS-like 2
chrA10	14871679	14873681	+	BnaA10g21780D	GSBRNA2T00135888001	BnaA10g21780D	BnaA10g21780	AT5G10480	protein_coding	Protein-tyrosine phosphatase-like, PTPLA
chrA10	14874066	14878678	-	BnaA10g21790D	GSBRNA2T00135889001	BnaA10g21790D	BnaA10g21790	AT5G65440	protein_coding	unknown protein; INVOLVED IN: biological_process unknown; LOCATED IN: plasma membrane; EXPRESSED IN: 22 plant structures; EXPRESSED DURING: 13 growth stages; BEST Arabidopsis thaliana protein match is: unknown protein (TAIR:AT4G24610.1); Has 30201 Blast hits to 17322 proteins in 780 species: Archae - 12; Bacteria - 1396; Metazoa - 17338; Fungi - 3422; Plants - 5037; Viruses - 0; Other Eukaryotes …
chrA10	14878756	14881817	-	BnaA10g21800D	GSBRNA2T00135890001	BnaA10g21800D	BnaA10g21800	AT3G11060	protein_coding	unknown protein; FUNCTIONS IN: molecular_function unknown; INVOLVED IN: biological_process unknown; LOCATED IN: endomembrane system; EXPRESSED IN: flower; EXPRESSED DURING: petal differentiation and expansion stage; BEST Arabidopsis thaliana protein match is: unknown protein (TAIR:AT3G06545.1); Has 12 Blast hits to 12 proteins in 2 species: Archae - 0; Bacteria - 0; Metazoa - 0; Fungi - 0; Plants…
chrA10	14887118	14889029	+	BnaA10g21810D	GSBRNA2T00135891001	BnaA10g21810D	BnaA10g21810	AT5G10440	protein_coding	cyclin d4;2
chrA10	14891824	14892255	+	BnaA10g21820D	GSBRNA2T00135892001	BnaA10g21820D	BnaA10g21820	AT5G10430	protein_coding	arabinogalactan protein 4
chrA10	14893779	14897194	+	BnaA10g21830D	GSBRNA2T00135893001	BnaA10g21830D	BnaA10g21830	AT5G44050	protein_coding	MATE efflux family protein. Multidrug and toxic compound extrusion (MATE) transporters comprise a multigene family that mediates multiple functions in plants through the efflux of diverse substrates including organic molecules, specialized metabolites, hormones, and xenobiotics.
chrA10	14897884	14900532	+	BnaA10g21840D	GSBRNA2T00135894001	BnaA10g21840D	BnaA10g21840	AT5G44050	protein_coding	MATE efflux family protein
chrA10	14901697	14915670	+	BnaA10g21850D	GSBRNA2T00135895001	BnaA10g21850D	BnaA10g21850	AT5G44050	protein_coding	MATE efflux family protein
chrA10	14916096	14917301	-	BnaA10g21860D	GSBRNA2T00135896001	BnaA10g21860D	BnaA10g21860	AT5G10410	protein_coding	ENTH/ANTH/VHS superfamily protein. The ENTH/ANTH/VHS superfamily of proteins is involved in three different trafficking pathways i.e. Golgi to endosomes, endosomal sorting and endocytic pathways forming the endosomal system.
chrA10	14918690	14919314	+	BnaA10g21870D	GSBRNA2T00135897001	BnaA10g21870D	BnaA10g21870	AT5G65360	protein_coding	Histone superfamily protein
chrA10	14920089	14920499	+	BnaA10g21880D	GSBRNA2T00135898001	BnaA10g21880D	BnaA10g21880	AT5G65360	protein_coding	Histone superfamily protein
chrA10	14920726	14921526	-	BnaA10g21890D	GSBRNA2T00135899001	BnaA10g21890D	BnaA10g21890	AT5G10380	protein_coding	RING/U-box superfamily protein
chrA10	14922127	14927710	-	BnaA10g21900D	GSBRNA2T00135900001	BnaA10g21900D	BnaA10g21900	AT5G10370	protein_coding	helicase domain-containing protein / IBR domain-containing protein / zinc finger protein-related
chrA10	14928500	14930125	+	BnaA10g21910D	GSBRNA2T00135901001	BnaA10g21910D	BnaA10g21910	AT5G10360	protein_coding	Ribosomal protein S6e
chrA10	14930180	14931164	-	BnaA10g21920D	GSBRNA2T00135902001	BnaA10g21920D	BnaA10g21920	AT5G65270	protein_coding	RAB GTPase homolog A4A. RAB GTPases are important proteins that influence various aspects of membrane traffic, which consequently influence many cellular functions and responses.
chrA10	14931474	14938465	+	BnaA10g21930D	GSBRNA2T00135903001	BnaA10g21930D	BnaA10g21930	AT5G10320	protein_coding	unknown protein; Has 51 Blast hits to 50 proteins in 17 species: Archae - 0; Bacteria - 4; Metazoa - 0; Fungi - 0; Plants - 47; Viruses - 0; Other Eukaryotes - 0 (source: NCBI BLink).
chrA10	14940655	14941371	+	BnaA10g21940D	GSBRNA2T00135904001	BnaA10g21940D	BnaA10g21940	AT5G10310	protein_coding	unknown protein; FUNCTIONS IN: molecular_function unknown; INVOLVED IN: biological_process unknown; LOCATED IN: endomembrane system; EXPRESSED IN: 17 plant structures; EXPRESSED DURING: 10 growth stages; BEST Arabidopsis thaliana protein match is: unknown protein (TAIR:AT3G13898.1); Has 1807 Blast hits to 1807 proteins in 277 species: Archae - 0; Bacteria - 0; Metazoa - 736; Fungi - 347; Plants -…
chrA10	14941925	14943078	-	BnaA10g21950D	GSBRNA2T00135905001	BnaA10g21950D	BnaA10g21950	AT5G10300	protein_coding	protein_coding	methyl esterase 5
chrA10	14943162	14944357	-	BnaA10g21960D	GSBRNA2T00135906001	BnaA10g21960D	BnaA10g21960	AT5G10300	protein_coding	methyl esterase 5
chrA10	14948727	14952166	-	BnaA10g21970D	GSBRNA2T00135907001	BnaA10g21970D	BnaA10g21970	AT5G10280	protein_coding	myb domain protein 92. Most MYB proteins function as transcription factors with varying numbers of MYB domain repeats conferring their ability to bind DNA.
chrA10	14959187	14961933	+	BnaA10g21980D	GSBRNA2T00135908001	BnaA10g21980D	BnaA10g21980	AT5G10270	protein_coding	cyclin-dependent kinase C;1
chrA10	14962202	14963830	-	BnaA10g21990D	GSBRNA2T00135910001	BnaA10g21990D	BnaA10g21990	AT5G10260	protein_coding	RAB GTPase homolog H1E
chrA10	14964904	14967612	+	BnaA10g22000D	GSBRNA2T00135911001	BnaA10g22000D	BnaA10g22000	AT5G10250	protein_coding	Phototropic-responsive NPH3 family protein. The plasma-membrane associated protein, NON-PHOTOTROPIC HYPOCOTYL 3 (NPH3) is a key determinant of phototropic growth which is regulated by phototropin (phot) AGC kinases.
chrA10	14969299	14971179	+	BnaA10g22010D	GSBRNA2T00135912001	BnaA10g22010D	BnaA10g22010	AT5G10230	protein_coding	annexin 7. Annexins are soluble proteins capable of Ca2+-dependent or independent association with membrane phospholipids.
chrA10	14972006	14973904	+	BnaA10g22020D	GSBRNA2T00135913001	BnaA10g22020D	BnaA10g22020	AT5G10220	protein_coding	annexin 6
chrA10	14973979	14974560	-	BnaA10g22030D	GSBRNA2T00135914001	BnaA10g22030D	BnaA10g22030	AT5G10210	protein_coding	CONTAINS InterPro DOMAIN/s: C2 calcium-dependent membrane targeting (InterPro:IPR000008); BEST Arabidopsis thaliana protein match is: unknown protein (TAIR:AT5G65030.1); Has 1807 Blast hits to 1807 proteins in 277 species: Archae - 0; Bacteria - 0; Metazoa - 736; Fungi - 347; Plants - 385; Viruses - 0; Other Eukaryotes - 339 (source: NCBI BLink).
chrA10	14975688	14978562	-	BnaA10g22040D	GSBRNA2T00135915001	BnaA10g22040D	BnaA10g22040	AT5G10200	protein_coding	ARM-repeat/Tetratricopeptide repeat (TPR)-like protein. The tetratricopeptide repeat (TPR) structural motif is known to occur in a wide variety of proteins present in prokaryotic and eukaryotic organisms. The TPR motif represents an elegant module for the assembly of various multiprotein complexes, and thus, TPR-containing proteins often play roles in vital cell processes.
chrA10	14981308	14985052	-	BnaA10g22050D	GSBRNA2T00135917001	BnaA10g22050D	BnaA10g22050	AT5G10180	protein_coding	slufate transporter 2;1
chrA10	14985530	14986866	-	BnaA10g22060D	GSBRNA2T00135918001	BnaA10g22060D	BnaA10g22060	NA	NA	NA
chrA10	14991405	14993402	+	BnaA10g22070D	GSBRNA2T00135919001	BnaA10g22070D	BnaA10g22070	AT2G22240	protein_coding	myo-inositol-1-phosphate synthase 2. Myo-inositol-phosphate synthase (Ino-1) catalyzes the first committed step in the synthesis of MSH, thus playing a critical role in the growth of the organism. Although Ino-1s have been systematically studied in eukaryotes, their physiological and biochemical functions remain largely unknown in bacteria.
chrA10	14998617	15003197	+	BnaA10g22080D	GSBRNA2T00135921001	BnaA10g22080D	BnaA10g22080	AT5G10140	protein_coding	FLC K-box region and MADS-box transcription factor family protein
chrA10	15006093	15008459	+	BnaA10g22090D	GSBRNA2T00135923001	BnaA10g22090D	BnaA10g22090	AT5G10130	protein_coding	Pollen Ole e 1 allergen and extensin family protein. Ole e 1 allergens belong to the extensin family protein and their biological function is related with pollen tube emergence, signalling and guidance, and pollen-stigma and pollen tube-style cells recognition processes.
chrA10	15022981	15024909	+	BnaA10g22100D	GSBRNA2T00135926001	BnaA10g22100D	BnaA10g22100	AT5G10090	protein_coding	Tetratricopeptide repeat (TPR)-like superfamily protein. Tpr plays an important role in quality control of mRNA trafficked on the Nxf1 pathway. Tpr regulates Mad1-Mad2 proteins are regulated during the cell cycle and mitotic spindle checkpoint signaling.
chrA10	15026847	15029333	-	BnaA10g22110D	GSBRNA2T00135927001	BnaA10g22110D	BnaA10g22110	AT5G10080	protein_coding	Eukaryotic aspartyl protease family protein
chrA10	15029708	15031574	+	BnaA10g22120D	GSBRNA2T00135928001	BnaA10g22120D	BnaA10g22120	AT5G10070	protein_coding	RNase L inhibitor protein-related
chrA10	15032162	15032389	+	BnaA10g22130D	GSBRNA2T00135929001	BnaA10g22130D	BnaA10g22130	AT5G10060	protein_coding	ENTH/VHS family protein
chrA10	15032950	15033216	-	BnaA10g22140D	GSBRNA2T00135930001	BnaA10g22140D	BnaA10g22140	AT5G65207	protein_coding	unknown protein; BEST Arabidopsis thaliana protein match is: unknown protein (TAIR:AT5G10040.1); Has 30201 Blast hits to 17322 proteins in 780 species: Archae - 12; Bacteria - 1396; Metazoa - 17338; Fungi - 3422; Plants - 5037; Viruses - 0; Other Eukaryotes - 2996 (source: NCBI BLink).
chrA10	15036529	15039053	+	BnaA10g22150D	GSBRNA2T00135931001	BnaA10g22150D	BnaA10g22150	AT5G10030	protein_coding	TGACG motif-binding factor 4
chrA10	15041988	15045668	-	BnaA10g22160D	GSBRNA2T00135932001	BnaA10g22160D	BnaA10g22160	AT5G10020	protein_coding	Leucine-rich receptor-like protein kinase family protein
chrA10	15046844	15050472	-	BnaA10g22170D	GSBRNA2T00135933001	BnaA10g22170D	BnaA10g22170	AT5G10010	protein_coding	unknown protein; FUNCTIONS IN: molecular_function unknown; INVOLVED IN: biological_process unknown; LOCATED IN: nucleolus; EXPRESSED IN: 25 plant structures; EXPRESSED DURING: 15 growth stages; BEST Arabidopsis thaliana protein match is: unknown protein (TAIR:AT5G64910.1); Has 33260 Blast hits to 16857 proteins in 1270 species: Archae - 88; Bacteria - 3040; Metazoa - 11915; Fungi - 3137; Plants -…
chrA10	15051134	15051580	-	BnaA10g22180D	GSBRNA2T00135934001	BnaA10g22180D	BnaA10g22180	AT5G10000	protein_coding	ferredoxin 4. The plant-type ferredoxins (Fds) are the [2Fe-2S] proteins that function primarily in photosynthesis; they transfer electrons from photoreduced Photosystem I to ferredoxin NADP(+) reductase in which NADPH is produced for CO(2) assimilation.
chrA10	15052469	15053715	+	BnaA10g22190D	GSBRNA2T00135936001	BnaA10g22190D	BnaA10g22190	AT5G09995	protein_coding	unknown protein; BEST Arabidopsis thaliana protein match is: unknown protein (TAIR:AT1G08530.1); Has 35333 Blast hits to 34131 proteins in 2444 species: Archae - 798; Bacteria - 22429; Metazoa - 974; Fungi - 991; Plants - 531; Viruses - 0; Other Eukaryotes - 9610 (source: NCBI BLink).
chrA10	15053797	15054132	-	BnaA10g22200D	GSBRNA2T00135937001	BnaA10g22200D	BnaA10g22200	AT5G09990	protein_coding	elicitor peptide 5 precursor. Plant elicitor peptides (Peps) are widely distributed plant signalling molecules that contribute to broad‐spectrum defences against insects and pathogens.
chrA10	15055297	15056036	-	BnaA10g22210D	GSBRNA2T00135938001	BnaA10g22210D	BnaA10g22210	NA	NA	NA
chrA10	15059872	15061670	-	BnaA10g22220D	GSBRNA2T00135939001	BnaA10g22220D	BnaA10g22220	AT5G09970	protein_coding	cytochrome P450, family 78, subfamily A, polypeptide 7. CYPs protect plants from abiotic and biotic stresses by the biosynthesis and regulation of hormones, fatty acids, sterols, cell wall components, biopolymers, and several other defense compounds (terpenoids, alkaloids, flavonoids, furanocoumarins, glucosinolates, allelochemicals).
chrA10	15065406	15066637	-	BnaA10g22230D	GSBRNA2T00135940001	BnaA10g22230D	BnaA10g22230	AT5G09960	protein_coding	FUNCTIONS IN: molecular_function unknown; INVOLVED IN: biological_process unknown; LOCATED IN: plasma membrane; EXPRESSED IN: 22 plant structures; EXPRESSED DURING: 13 growth stages; CONTAINS InterPro DOMAIN/s: RPM1-interacting protein 4, defence response (InterPro:IPR008700); BEST Arabidopsis thaliana protein match is: unknown protein (TAIR:AT5G64850.1); Has 30201 Blast hits to 17322 proteins in…
chrA10	15067219	15067761	-	BnaA10g22240D	GSBRNA2T00135941001	BnaA10g22240D	BnaA10g22240	AT5G09940	protein_coding	Protein of unknown function (DUF1635)
chrA10	15068825	15071927	+	BnaA10g22250D	GSBRNA2T00135942001	BnaA10g22250D	BnaA10g22250	AT5G09930	protein_coding	ABC transporter family protein
chrA10	15072064	15073409	-	BnaA10g22260D	GSBRNA2T00135943001	BnaA10g22260D	BnaA10g22260	AT5G09920	protein_coding	RNA polymerase II, Rpb4, core protein
chrA10	15073722	15076373	+	BnaA10g22270D	GSBRNA2T00135944001	BnaA10g22270D	BnaA10g22270	AT5G09900	protein_coding	26S proteasome regulatory subunit, putative (RPN5). Plant cells contain a mixture of 26S and 20S proteasomes that mediate ubiquitin-dependent and ubiquitin-independent proteolysis, respectively.
chrA10	15076860	15079065	-	BnaA10g22280D	GSBRNA2T00135945001	BnaA10g22280D	BnaA10g22280	AT2G19930	protein_coding	RNA-dependent RNA polymerase family protein
chrA10	15079883	15083327	+	BnaA10g22290D	GSBRNA2T00135946001	BnaA10g22290D	BnaA10g22290	AT5G09880	protein_coding	Splicing factor, CC1-like. SF1 was essential for the induction of alternative mRNA splicing by the beta-catenin/TCF4 complex.
chrA10	15083958	15084218	-	BnaA10g22300D	GSBRNA2T00135947001	BnaA10g22300D	BnaA10g22300	AT5G09876	protein_coding	unknown protein; FUNCTIONS IN: molecular_function unknown; INVOLVED IN: biological_process unknown; LOCATED IN: cellular_component unknown; Has 5 Blast hits to 5 proteins in 2 species: Archae - 0; Bacteria - 0; Metazoa - 0; Fungi - 0; Plants - 5; Viruses - 0; Other Eukaryotes - 0 (source: NCBI BLink).
chrA10	15087591	15089318	+	BnaA10g22310D	GSBRNA2T00135948001	BnaA10g22310D	BnaA10g22310	AT5G09850	protein_coding	Transcription elongation factor (TFIIS) family protein
chrA10	15091979	15094901	-	BnaA10g22320D	GSBRNA2T00135950001	BnaA10g22320D	BnaA10g22320	AT5G09840	protein_coding	Putative endonuclease or glycosyl hydrolase. The majority of these plant glycoside hydrolases are involved in cell wall polysaccharide metabolism. Other functions include their participation in the biosynthesis and remodulation of glycans, mobilization of energy, defence, symbiosis, signalling, secondary plant metabolism and metabolism of glycolipids.
chrA10	15095081	15096207	+	BnaA10g22330D	GSBRNA2T00135951001	BnaA10g22330D	BnaA10g22330	AT5G09830	protein_coding	BolA-like family protein. The BolA-like protein is present in all eukaryotes, and it is able to form complex with monothiol glutaredoxin of the same subcellular compartments, suggesting that the BolA-like protein has essential function in eukaryotes, and that the function is associated with its partner glutaredoxin.
chrA10	15096791	15099070	-	BnaA10g22340D	GSBRNA2T00135952001	BnaA10g22340D	BnaA10g22340	AT5G09810	protein_coding	actin 7
chrA10	15103226	15103583	-	BnaA10g22350D	GSBRNA2T00135953001	BnaA10g22350D	BnaA10g22350	AT5G09805	protein_coding	inflorescence deficient in abscission (IDA)-like 3. INFLORESCENCE DEFICIENT IN ABSCISSION controls gloral organ abscission in Arabidopsis.
chrA10	15105735	15107523	+	BnaA10g22360D	GSBRNA2T00135954001	BnaA10g22360D	BnaA10g22360	AT5G09790	protein_coding	ARABIDOPSIS TRITHORAX-RELATED PROTEIN 5. ARABIDOPSIS TRITHORAX-RELATED PROTEIN 5 (ATXR5) and ATXR6 encode redundant histone methyltransferases that deposit histone H3 lysine 27 monomethylation (H3K27me1) in Arabidopsis thaliana chromatin. Trithorax-group proteins (TrxGs) play essential regulatory roles in chromatin modification to activate transcription. ATXR7 (ARABIDOPSIS TRITHORAX-RELATED7) is …
chrA10	15109098	15110305	-	BnaA10g22370D	GSBRNA2T00135955001	BnaA10g22370D	BnaA10g22370	AT1G53360	protein_coding	F-box associated ubiquitination effector family protein
chrA10	15111015	15113002	-	BnaA10g22380D	GSBRNA2T00135956001	BnaA10g22380D	BnaA10g22380	AT5G09760	protein_coding	Plant invertase/pectin methylesterase inhibitor superfamily
chrA10	15115079	15116902	-	BnaA10g22390D	GSBRNA2T00135957001	BnaA10g22390D	BnaA10g22390	AT5G09760	protein_coding	Plant invertase/pectin methylesterase inhibitor superfamily
chrA10	15120625	15123078	+	BnaA10g22400D	GSBRNA2T00135959001	BnaA10g22400D	BnaA10g22400	AT5G09740	protein_coding	histone acetyltransferase of the MYST family 2. Histone deacetylases (HDACs) play an important role in the regulation of gene expression, which is indispensable in plant growth, development, and responses to environmental stresses. In Arabidopsis and rice, the molecular functions of HDACs have been well-described. Involvement of the Histone Acetyltransferase AtHAC1 in the Regulation of Flowering …
chrA10	15123758	15126598	+	BnaA10g22410D	GSBRNA2T00135960001	BnaA10g22410D	BnaA10g22410	AT5G09730	protein_coding	beta-xylosidase 3. Beta-xylosidases with xylanases are involve in the enzymatic hydrolysis of lignocellulosic biomass (Lombard et al., 2014) and considered as glycosyl hydrolases.
chrA10	15126926	15130316	+	BnaA10g22420D	GSBRNA2T00135961001	BnaA10g22420D	BnaA10g22420	AT5G09660	protein_coding	peroxisomal NAD-malate dehydrogenase 2. Peroxisomal NAD-malate dehydrogenase is involved in fatty acid beta-oxidation.
chrA10	15130375	15133378	+	BnaA10g22430D	GSBRNA2T00135962001	BnaA10g22430D	BnaA10g22430	AT5G09650	protein_coding	pyrophosphorylase 6. ADP-glucose pyrophosphorylase (ADP-Glc PPase) catalyzes the key (regulated) step in the synthetic starch pathway.
chrA10	15133739	15136450	-	BnaA10g22440D	GSBRNA2T00135963001	BnaA10g22440D	BnaA10g22440	AT5G09640	protein_coding	serine carboxypeptidase-like 19. The serine carboxypeptidase-like protein (SCPL) family plays a vital role in stress response, growth, development and pathogen defense.
chrA10	15142168	15143781	+	BnaA10g22450D	GSBRNA2T00135965001	BnaA10g22450D	BnaA10g22450	AT5G09620	protein_coding	Octicosapeptide/Phox/Bem1p family protein. Encodes one of the 36 carboxylate clamp (CC)-tetratricopeptide repeat (TPR) proteins (Prasad 2010, Pubmed ID: 20856808) with potential to interact with Hsp90/Hsp70 as co-chaperones.
chrA10	15144766	15146447	-	BnaA10g22460D	GSBRNA2T00135966001	BnaA10g22460D	BnaA10g22460	AT5G09600	protein_coding	succinate dehydrogenase 3-1. Succinate dehydrogenase (mitochondrial complex II) is a source of reactive oxygen species in plants and regulates development and stress responses.
chrA10	15146865	15148154	-	BnaA10g22470D	GSBRNA2T00135967001	BnaA10g22470D	BnaA10g22470	AT5G09570	protein_coding	Cox19-like CHCH family protein. The Cox19-like CHCH family protein (AT5G09570) is involved in positively regulating mitochondrial reactive oxygen response.
chrA10	15148835	15150550	-	BnaA10g22480D	GSBRNA2T00135968001	BnaA10g22480D	BnaA10g22480	AT5G09550	protein_coding	GDP dissociation inhibitor family protein / Rab GTPase activator family protein. GDP dissociation inhibitor (GDI) is known to play essential roles in regulating nucleotide states and subcellular localizations of Rab/Ypt proteins. GDP dissociation inhibitors regulate the exchange reaction of members of the Rab family.
chrA10	15150870	15152736	+	BnaA10g22490D	GSBRNA2T00135969001	BnaA10g22490D	BnaA10g22490	AT5G09480	protein_coding	hydroxyproline-rich glycoprotein family protein. Hydroxyproline-rich glycoproteins secreted by plant cells are believed to play a broad range of functions, ranging from providing structural integrity to mediating cell-cell interactions and communication. The pistil and pollen tube ECM is enriched in these highly glycosylated proteins.
chrA10	15155649	15155907	+	BnaA10g22500D	GSBRNA2T00135973001	BnaA10g22500D	BnaA10g22500	AT5G09461	protein_coding	conserved peptide upstream open reading frame 43
chrA10	15156247	15157759	+	BnaA10g22510D	GSBRNA2T00135974001	BnaA10g22510D	BnaA10g22510	AT5G09460	protein_coding	protein_coding	sequence-specific DNA binding transcription factors;transcription regulators
chrA10	15158961	15159624	+	BnaA10g22520D	GSBRNA2T00135975001	BnaA10g22520D	BnaA10g22520	NA	NA	NA
chrA10	15160796	15162084	-	BnaA10g22530D	GSBRNA2T00135976001	BnaA10g22530D	BnaA10g22530	AT5G64260	protein_coding	EXORDIUM like 2. EXORDIUM is required for cell expansion in leaves. May mediate brassinosteroid (BR)-induced leaf growth. May play a role in the control of BR responses in roots.
chrA10	15167046	15168301	-	BnaA10g22540D	GSBRNA2T00135978001	BnaA10g22540D	BnaA10g22540	AT5G09430	protein_coding	alpha/beta-Hydrolases superfamily protein. ABHs are classically responsible for the hydrolysis of ester and peptide bonds. However, ABHs also participate in the breaking of carbon-carbon bonds, decarboxylation reactions, and the fascinating cofactor-independent dioxygenation of heteroaromatic rings.
chrA10	15168537	15172069	-	BnaA10g22550D	GSBRNA2T00135979001	BnaA10g22550D	BnaA10g22550	AT5G09420	protein_coding	translocon at the outer membrane of chloroplasts 64-V. Chaperone receptor mediating Hsp90-dependent protein targeting to chloroplasts. Bi-functional preprotein receptor acting on both sides of the membrane.
chrA10	15173521	15178533	-	BnaA10g22560D	GSBRNA2T00135980001	BnaA10g22560D	BnaA10g22560	AT5G09410	protein_coding	ethylene induced calmodulin binding protein. Calmodulin (CaM) is an important intracellular protein that binds Ca2+ and functions as a critical second messenger involved in numerous biological activities through extensive interactions with proteins and peptides.
chrA10	15178900	15181049	-	BnaA10g22570D	GSBRNA2T00135981001	BnaA10g22570D	BnaA10g22570	AT5G09390	protein_coding	CD2-binding protein-related. CD2 interacts with lymphocyte function-associated antigen CD58 (LFA-3) and CD48/BCM1 to mediate adhesion between T-cells and other cell types.
chrA10	15181345	15183466	+	BnaA10g22580D	GSBRNA2T00135982001	BnaA10g22580D	BnaA10g22580	AT5G09380	protein_coding	RNA polymerase III RPC4
chrA10	15188457	15190992	+	BnaA10g22590D	GSBRNA2T00135983001	BnaA10g22590D	BnaA10g22590	AT5G09360	protein_coding	laccase 14. Laccases are believed to play a role in the oxidation of lignin monomers, leading to the formation of higher-order lignin.
chrA10	15192133	15194898	+	BnaA10g22600D	GSBRNA2T00135984001	BnaA10g22600D	BnaA10g22600	AT5G09330	protein_coding	NAC domain containing protein 82. NAC domain containing protein 82 (NAC082); FUNCTIONS IN: sequence-specific DNA binding transcription factor activity; INVOLVED IN: multicellular organismal development, regulation of transcription. NAC proteins make up one of the largest transcription factor (TF) families in plants. More than one hundred members of the NAC gene family exist in the Arabidopsis gen…
chrA10	15195155	15198443	+	BnaA10g22610D	GSBRNA2T00135985001	BnaA10g22610D	BnaA10g22610	AT5G09320	protein_coding	Vacuolar sorting protein 9 (VPS9) domain
chrA10	15198991	15199835	+	BnaA10g22620D	GSBRNA2T00135986001	BnaA10g22620D	BnaA10g22620	AT5G09310	protein_coding	CONTAINS InterPro DOMAIN/s: Gamma-secretase aspartyl protease complex, presenilin enhancer-2 subunit (InterPro:IPR019379); Has 168 Blast hits to 168 proteins in 71 species: Archae - 0; Bacteria - 0; Metazoa - 126; Fungi - 0; Plants - 36; Viruses - 0; Other Eukaryotes - 6 (source: NCBI BLink). With more than 90 known substrates, the γ-secretase complex is considered “the proteasome of the membrane…
chrA10	15200208	15201522	+	BnaA10g22630D	GSBRNA2T00135987001	BnaA10g22630D	BnaA10g22630	AT5G09280	protein_coding	Pectin lyase-like superfamily protein. Pectate lyases are enzymes involved in plant cell wall degradation. They cleave pectin using a β-elimination mechanism, specific for acidic polysaccharides. They are mainly produced by plant pathogens and plant-associated organisms, and only rarely by animals.
chrA10	15201628	15202514	-	BnaA10g22640D	GSBRNA2T00135988001	BnaA10g22640D	BnaA10g22640	AT5G09270	protein_coding	unknown protein; Has 30201 Blast hits to 17322 proteins in 780 species: Archae - 12; Bacteria - 1396; Metazoa - 17338; Fungi - 3422; Plants - 5037; Viruses - 0; Other Eukaryotes - 2996 (source: NCBI BLink).
chrA10	15202958	15205044	-	BnaA10g22650D	GSBRNA2T00135990001	BnaA10g22650D	BnaA10g22650	AT5G09260	protein_coding	vacuolar protein sorting-associated protein 20.2
chrA10	15205282	15206358	+	BnaA10g22660D	GSBRNA2T00135991001	BnaA10g22660D	BnaA10g22660	AT5G09250	protein_coding	ssDNA-binding transcriptional regulator. Single-stranded DNA (ssDNA) binding proteins (SSBs) are critical in maintaining genome stability by protecting the transient existence of ssDNA from damage during essential biological processes, such as DNA replication and gene transcription.
chrA10	15207926	15210513	-	BnaA10g22670D	GSBRNA2T00135992001	BnaA10g22670D	BnaA10g22670	AT5G09220	protein_coding	amino acid permease 2. Amino acid permeases are membrane permeases involved in the transport of amino acids into the cell.
chrA10	15220364	15221445	+	BnaA10g22680D	GSBRNA2T00135993001	BnaA10g22680D	BnaA10g22680	AT5G08790	protein_coding	NAC (No Apical Meristem) domain transcriptional regulator superfamily protein. The NAC domain protein family is a larger plant-specific TF family. The family name is based on the three proteins: no apical meristem (NAM), ATAF1–2, and cup-shaped cotyledon (CUC), which all possess a similar DNA-binding domain.
chrA10	15221682	15223412	-	BnaA10g22690D	GSBRNA2T00135994001	BnaA10g22690D	BnaA10g22690	AT5G08780	protein_coding	winged-helix DNA-binding transcription factor family protein. The winged helix (WH) domain is found in core components of transcription systems in eukaryotes and prokaryotes. It represents a sub-class of the helix-turn-helix motif. The WH domain participates in establishing protein-DNA and protein-protein-interactions.
chrA10	15223544	15224043	+	BnaA10g22700D	GSBRNA2T00135995001	BnaA10g22700D	BnaA10g22700	AT5G08770	protein_coding	protein_coding	unknown protein; Has 30201 Blast hits to 17322 proteins in 780 species: Archae - 12; Bacteria - 1396; Metazoa - 17338; Fungi - 3422; Plants - 5037; Viruses - 0; Other Eukaryotes - 2996 (source: NCBI BLink).
chrA10	15224102	15226063	-	BnaA10g22710D	GSBRNA2T00135996001	BnaA10g22710D	BnaA10g22710	AT5G08780	protein_coding	protein_coding	winged-helix DNA-binding transcription factor family protein
chrA10	15226232	15227115	+	BnaA10g22720D	GSBRNA2T00135997001	BnaA10g22720D	BnaA10g22720	AT5G08770	protein_coding	unknown protein; Has 30201 Blast hits to 17322 proteins in 780 species: Archae - 12; Bacteria - 1396; Metazoa - 17338; Fungi - 3422; Plants - 5037; Viruses - 0; Other Eukaryotes - 2996 (source: NCBI BLink).
chrA10	15229514	15231918	-	BnaA10g22730D	GSBRNA2T00135999001	BnaA10g22730D	BnaA10g22730	AT5G08750	protein_coding	RING/FYVE/PHD zinc finger superfamily protein. Zinc finger proteins are among the most abundant proteins in eukaryotic genomes. Their functions are extraordinarily diverse and include DNA recognition, RNA packaging, transcriptional activation, regulation of apoptosis, protein folding and assembly, and lipid binding.
chrA10	15232522	15235024	+	BnaA10g22740D	GSBRNA2T00136000001	BnaA10g22740D	BnaA10g22740	AT5G08740	protein_coding	NAD(P)H dehydrogenase C1. Chloroplast NAD(P)H dehydrogenase (NDH) complex, a multiple-subunit complex in the thylakoid membranes mediating cyclic electron transport, is one of the most important alternative electron transport pathways. It was identified to be essential for plant growth and development during stress periods.
chrA10	15235470	15237795	+	BnaA10g22750D	GSBRNA2T00136001001	BnaA10g22750D	BnaA10g22750	AT5G08730	protein_coding	IBR domain-containing protein. The IBR (In Between Ring fingers) domain is often found to occur between pairs of ring fingers. Proteins that contain two Ring fingers and an IBR domain (these proteins are also termed RBR family proteins) are thought to exist in all eukaryotic organisms. RBR family members play roles in protein quality control and can indirectly regulate transcription.
chrA10	15238159	15241999	+	BnaA10g22760D	GSBRNA2T00136002001	BnaA10g22760D	BnaA10g22760	AT5G08720	protein_coding	CONTAINS InterPro DOMAIN/s: Streptomyces cyclase/dehydrase (InterPro:IPR005031); BEST Arabidopsis thaliana protein match is: Polyketide cyclase / dehydrase and lipid transport protein (TAIR:AT4G01650.1); Has 30201 Blast hits to 17322 proteins in 780 species: Archae - 12; Bacteria - 1396; Metazoa - 17338; Fungi - 3422; Plants - 5037; Viruses - 0; Other Eukaryotes - 2996 (source: NCBI BLink).
chrA10	15246602	15249288	-	BnaA10g22770D	GSBRNA2T00136003001	BnaA10g22770D	BnaA10g22770	AT5G08680	protein_coding	ATP synthase alpha/beta family protein
chrA10	15249796	15252481	+	BnaA10g22780D	GSBRNA2T00136005001	BnaA10g22780D	BnaA10g22780	AT5G08680	protein_coding	ATP synthase alpha/beta family protein
chrA10	15252733	15255610	-	BnaA10g22790D	GSBRNA2T00136006001	BnaA10g22790D	BnaA10g22790	AT5G08660	protein_coding	Protein of unknown function (DUF668)
chrA10	15258117	15259990	-	BnaA10g22800D	GSBRNA2T00136007001	BnaA10g22800D	BnaA10g22800	AT5G08640	protein_coding	flavonol synthase 1. Flavonol synthase (FLS) catalyzes the conversion of dihydroflavonols to flavonol, and thus may influence levels of anthocyanin accumulation.
chrA10	15261905	15266130	+	BnaA10g22810D	GSBRNA2T00136009001	BnaA10g22810D	BnaA10g22810	AT5G08630	protein_coding	DDT domain-containing protein. The DDT has been named after the better characterised DNA-binding homeobox- containing proteins and the Different Transcription and chromatin remodelling factors in which it is found. It is a domain of about 60 amino acids which is exclusively associated with nuclear domains like AT-Hook, PHD finger, methyl-CpG-binding domain, bromodomain and DNA-binding homeodomain.
chrA10	15266296	15267019	-	BnaA10g22820D	GSBRNA2T00136010001	BnaA10g22820D	BnaA10g22820	AT5G08620	protein_coding	DEA(D/H)-box RNA helicase family protein. DEAD/DEAH (DEAD/H)-box helicases make up the largest family of RNA helicases in humans. The DEAD/H-box helicases are present in every kingdom of life, and their essential role in translation was discovered in the late 1980s. Since then, they have been found to be involved in almost every aspect of cell biology, including splicing, RNA metabolism, host res…
chrA10	15267095	15267969	+	BnaA10g22830D	GSBRNA2T00136011001	BnaA10g22830D	BnaA10g22830	AT5G08630	protein_coding	DDT domain-containing protein
chrA10	15268116	15276123	-	BnaA10g22840D	GSBRNA2T00136012001	BnaA10g22840D	BnaA10g22840	AT5G08620	protein_coding	DEA(D/H)-box RNA helicase family protein
chrA10	15278666	15281149	-	BnaA10g22850D	GSBRNA2T00136014001	BnaA10g22850D	BnaA10g22850	AT5G08590	protein_coding	SNF1-related protein kinase 2.1. SnRK2s (for SNF1-related protein kinase2) are known to be involved in plant response to drought, salinity, and in abscisic acid (ABA)-dependent plant development.
chrA10	15281529	15283615	+	BnaA10g22860D	GSBRNA2T00136015001	BnaA10g22860D	BnaA10g22860	AT5G08580	protein_coding	Calcium-binding EF hand family protein. EF-hand proteins play a crucial role to guide and sustain the calcium signal. The designation “EF hand” is derived from the structural orientation of the two α-helices (E and F) that form together with the calcium-binding loop of 12 amino acids the highly conserved metal-binding consensus sequence.
chrA10	15283691	15286159	-	BnaA10g22870D	GSBRNA2T00136016001	BnaA10g22870D	BnaA10g22870	AT5G08570	protein_coding	Pyruvate kinase family protein. The cytosolic pyruvate kinase (cPK) represents a key glycolytic enzyme by catalyzing phosphate transfer from phosphoenolpyruvate (PEP) to ADP for the synthesis of ATP.
chrA10	15287668	15290955	+	BnaA10g22880D	GSBRNA2T00136017001	BnaA10g22880D	BnaA10g22880	AT5G08560	protein_coding	transducin family protein / WD-40 repeat family protein. Transducin/WD40 repeat proteins are prominent features within proteins that mediate diverse protein-protein interactions, including those involved in scaffolding and the cooperative assembly and regulation of dynamic multi-subunit complexes.
chrA10	15291482	15295747	+	BnaA10g22890D	GSBRNA2T00136018001	BnaA10g22890D	BnaA10g22890	AT5G08550	protein_coding	GC-rich sequence DNA-binding factor-like protein
chrA10	15295856	15297516	-	BnaA10g22900D	GSBRNA2T00136019001	BnaA10g22900D	BnaA10g22900	AT5G08540	protein_coding	unknown protein; FUNCTIONS IN: molecular_function unknown; INVOLVED IN: biological_process unknown; LOCATED IN: chloroplast thylakoid membrane, chloroplast, chloroplast envelope; EXPRESSED IN: 24 plant structures; EXPRESSED DURING: 13 growth stages; Has 30201 Blast hits to 17322 proteins in 780 species: Archae - 12; Bacteria - 1396; Metazoa - 17338; Fungi - 3422; Plants - 5037; Viruses - 0; Other…
chrA10	15297931	15299468	-	BnaA10g22910D	GSBRNA2T00136020001	BnaA10g22910D	BnaA10g22910	AT5G08535	protein_coding	D111/G-patch domain-containing protein. Recombination and DNA-damage resistance protein.
chrA10	15299606	15302017	+	BnaA10g22920D	GSBRNA2T00136021001	BnaA10g22920D	BnaA10g22920	AT5G08530	protein_coding	D111/G-patch domain-containing protein
chrA10	15303313	15305380	+	BnaA10g22930D	GSBRNA2T00136022001	BnaA10g22930D	BnaA10g22930	AT5G08520	protein_coding	51 kDa subunit of complex I
chrA10	15305480	15307113	-	BnaA10g22940D	GSBRNA2T00136023001	BnaA10g22940D	BnaA10g22940	AT5G08510	protein_coding	51 kDa subunit of complex I
chrA10	15307638	15307954	+	BnaA10g22950D	GSBRNA2T00136024001	BnaA10g22950D	BnaA10g22950	AT5G08505	protein_coding	51 kDa subunit of complex I
chrA10	15309134	15310782	+	BnaA10g22960D	GSBRNA2T00136027001	BnaA10g22960D	BnaA10g22960	AT1G48400	protein_coding	Duplicated homeodomain-like superfamily protein
chrA10	15311366	15314189	-	BnaA10g22970D	GSBRNA2T00136028001	BnaA10g22970D	BnaA10g22970	AT5G08500	protein_coding	Pentatricopeptide repeat (PPR) superfamily protein. Pentatricopeptide repeat (PPR) proteins play a central role in the post-transcriptional regulation of gene expression in plastids and mitochondria. In contrast to sigma factors, a member of the PPR family is part of the eukaryotic machinery for the regulation of gene expression.
chrA10	15315099	15315759	-	BnaA10g22980D	GSBRNA2T00136030001	BnaA10g22980D	BnaA10g22980	AT5G08480	protein_coding	protein_coding	VQ motif-containing protein
chrA10	15317093	15323923	-	BnaA10g22990D	GSBRNA2T00136031001	BnaA10g22990D	BnaA10g22990	AT5G08470	protein_coding	Defensin-like (DEFL) family protein. Plant genomes contain several hundred defensin-like (DEFL) genes that encode short cysteine-rich proteins resembling.
chrA10	15324299	15326380	-	BnaA10g23000D	GSBRNA2T00136032001	BnaA10g23000D	BnaA10g23000	AT5G08460	protein_coding	F-box/RNI-like/FBD-like domains-containing protein. Proteins encoded by plant F-box genes have been revealed to be functionally diverse and play a variety of roles in developmental processes including plant hormonal signal transduction, floral development, secondary metabolism, senescence, circadian rhythms, and responses to both biotic and abiotic stresses.
chrA10	15326985	15327520	+	BnaA10g23010D	GSBRNA2T00136033001	BnaA10g23010D	BnaA10g23010	AT2G02760	protein_coding	Transmembrane CLPTM1 family protein. Cleft lip and palate transmembrane protein 1 (Clptm1) is a multi-transmembrane protein that in humans is encoded by the CLPTM1 gene.
chrA10	15327656	15329464	+	BnaA10g23020D	GSBRNA2T00136034001	BnaA10g23020D		NA	NA
chrA10	15329560	15331524	+	BnaA10g23030D	GSBRNA2T00136035001	BnaA10g23030D	BnaA10g23030	AT5G08450	protein_coding	Transmembrane CLPTM1 family protein
chrA10	15334054	15338967	-	BnaA10g23040D	GSBRNA2T00136037001	BnaA10g23040D	BnaA10g23040	AT5G08440	protein_coding	Transmembrane CLPTM1 family protein
chrA10	15339657	15342119	+	BnaA10g23050D	GSBRNA2T00136038001	BnaA10g23050D	BnaA10g23050	AT5G08310	protein_coding	peroxisome 1
chrA10	15342939	15345360	-	BnaA10g23060D	GSBRNA2T00136040001	BnaA10g23060D	BnaA10g23060	AT5G08300	protein_coding	peroxisome 1
chrA10	15346358	15347199	-	BnaA10g23070D	GSBRNA2T00136041001	BnaA10g23070D	BnaA10g23070	AT5G08290	protein_coding	peroxisome 1
chrA10	15347480	15349445	+	BnaA10g23080D	GSBRNA2T00136042001	BnaA10g23080D	BnaA10g23080	AT5G08280	protein_coding	GDSL-like Lipase/Acylhydrolase superfamily protein. GDSL-like Lipase/Acylhydrolase superfamily protein; FUNCTIONS IN: structural constituent of cell wall, lipase activity, hydrolase activity, acting on ester bonds; INVOLVED IN: lipid metabolic process.
chrA10	15349508	15351072	-	BnaA10g23090D	GSBRNA2T00136043001	BnaA10g23090D	BnaA10g23090	AT5G08270	protein_coding	ubiquiting-conjugating enzyme 2
chrA10	15351729	15355958	-	BnaA10g23100D	GSBRNA2T00136045001	BnaA10g23100D	BnaA10g23100	AT5G08260	protein_coding	Component of histone-deactylase complexes. Interacts with HDA6 and HDA19 and facilitates histone deacetylation. Several salt-inducible genes are de-repressed in hdc1 mutants. Mutants are hypersensitive to ABA during germination, grow less and flower later than wildtype. HDC1-overexpressing plants display opposite phenotypes.
chrA10	15356898	15360049	-	BnaA10g23110D	GSBRNA2T00136046001	BnaA10g23110D	BnaA10g23110	AT5G08260	protein_coding	Component of histone-deactylase complexes. Interacts with HDA6 and HDA19 and facilitates histone deacetylation. Several salt-inducible genes are de-repressed in hdc1 mutants. Mutants are hypersensitive to ABA during germination, grow less and flower later than wildtype. HDC1-overexpressing plants display opposite phenotypes.
chrA10	15361619	15362765	+	BnaA10g23120D	GSBRNA2T00136047001	BnaA10g23120D	BnaA10g23120	AT5G08240	protein_coding	unknown protein; FUNCTIONS IN: molecular_function unknown; INVOLVED IN: biological_process unknown; LOCATED IN: plasma membrane; EXPRESSED IN: 21 plant structures; EXPRESSED DURING: 13 growth stages; BEST Arabidopsis thaliana protein match is: unknown protein (TAIR:AT5G23490.1); Has 141 Blast hits to 139 proteins in 35 species: Archae - 0; Bacteria - 9; Metazoa - 21; Fungi - 6; Plants - 94; Virus…
chrA10	15364438	15365528	+	BnaA10g23130D	GSBRNA2T00136048001	BnaA10g23130D	BnaA10g23130	AT5G23140	protein_coding	protein_coding	nuclear-encoded CLP protease P7
chrA10	15366142	15371906	+	BnaA10g23140D	GSBRNA2T00136050001	BnaA10g23140D	BnaA10g23140	AT5G08230	protein_coding	unknown protein; FUNCTIONS IN: molecular_function unknown; INVOLVED IN: biological_process unknown; LOCATED IN: plasma membrane; EXPRESSED IN: 21 plant structures; EXPRESSED DURING: 13 growth stages; BEST Arabidopsis thaliana protein match is: unknown protein (TAIR:AT5G23490.1); Has 141 Blast hits to 139 proteins in 35 species: Archae - 0; Bacteria - 9; Metazoa - 21; Fungi - 6; Plants - 94; Virus…
chrA10	15374193	15376737	-	BnaA10g23150D	GSBRNA2T00136052001	BnaA10g23150D	BnaA10g23150	AT5G08200	protein_coding	unknown protein; FUNCTIONS IN: molecular_function unknown; INVOLVED IN: biological_process unknown; LOCATED IN: plasma membrane; EXPRESSED IN: 21 plant structures; EXPRESSED DURING: 13 growth stages; BEST Arabidopsis thaliana protein match is: unknown protein (TAIR:AT5G23490.1); Has 141 Blast hits to 139 proteins in 35 species: Archae - 0; Bacteria - 9; Metazoa - 21; Fungi - 6; Plants - 94; Virus…
chrA10	15378003	15379167	-	BnaA10g23160D	GSBRNA2T00136053001	BnaA10g23160D	BnaA10g23160	AT5G23090	protein_coding	unknown protein; FUNCTIONS IN: molecular_function unknown; INVOLVED IN: biological_process unknown; LOCATED IN: plasma membrane; EXPRESSED IN: 21 plant structures; EXPRESSED DURING: 13 growth stages; BEST Arabidopsis thaliana protein match is: unknown protein (TAIR:AT5G23490.1); Has 141 Blast hits to 139 proteins in 35 species: Archae - 0; Bacteria - 9; Metazoa - 21; Fungi - 6; Plants - 94; Virus…
chrA10	15381456	15383172	+	BnaA10g23170D	GSBRNA2T00136054001	BnaA10g23170D	BnaA10g23170	AT5G08180	protein_coding	unknown protein; FUNCTIONS IN: molecular_function unknown; INVOLVED IN: biological_process unknown; LOCATED IN: plasma membrane; EXPRESSED IN: 21 plant structures; EXPRESSED DURING: 13 growth stages; BEST Arabidopsis thaliana protein match is: unknown protein (TAIR:AT5G23490.1); Has 141 Blast hits to 139 proteins in 35 species: Archae - 0; Bacteria - 9; Metazoa - 21; Fungi - 6; Plants - 94; Virus…
chrA10	15383396	15385509	+	BnaA10g23180D	GSBRNA2T00136055001	BnaA10g23180D	BnaA10g23180	AT5G08170	protein_coding	unknown protein; FUNCTIONS IN: molecular_function unknown; INVOLVED IN: biological_process unknown; LOCATED IN: plasma membrane; EXPRESSED IN: 21 plant structures; EXPRESSED DURING: 13 growth stages; BEST Arabidopsis thaliana protein match is: unknown protein (TAIR:AT5G23490.1); Has 141 Blast hits to 139 proteins in 35 species: Archae - 0; Bacteria - 9; Metazoa - 21; Fungi - 6; Plants - 94; Virus…
chrA10	15385924	15386525	+	BnaA10g23190D	GSBRNA2T00136056001	BnaA10g23190D	BnaA10g23190	AT5G08170	protein_coding	unknown protein; FUNCTIONS IN: molecular_function unknown; INVOLVED IN: biological_process unknown; LOCATED IN: plasma membrane; EXPRESSED IN: 21 plant structures; EXPRESSED DURING: 13 growth stages; BEST Arabidopsis thaliana protein match is: unknown protein (TAIR:AT5G23490.1); Has 141 Blast hits to 139 proteins in 35 species: Archae - 0; Bacteria - 9; Metazoa - 21; Fungi - 6; Plants - 94; Virus…
chrA10	15386591	15388991	+	BnaA10g23200D	GSBRNA2T00136057001	BnaA10g23200D	BnaA10g23200	AT5G08160	protein_coding	unknown protein; FUNCTIONS IN: molecular_function unknown; INVOLVED IN: biological_process unknown; LOCATED IN: plasma membrane; EXPRESSED IN: 21 plant structures; EXPRESSED DURING: 13 growth stages; BEST Arabidopsis thaliana protein match is: unknown protein (TAIR:AT5G23490.1); Has 141 Blast hits to 139 proteins in 35 species: Archae - 0; Bacteria - 9; Metazoa - 21; Fungi - 6; Plants - 94; Virus…
chrA10	15391801	15392208	+	BnaA10g23210D	GSBRNA2T00136058001	BnaA10g23210D	BnaA10g23210	AT5G08150	protein_coding	unknown protein; FUNCTIONS IN: molecular_function unknown; INVOLVED IN: biological_process unknown; LOCATED IN: plasma membrane; EXPRESSED IN: 21 plant structures; EXPRESSED DURING: 13 growth stages; BEST Arabidopsis thaliana protein match is: unknown protein (TAIR:AT5G23490.1); Has 141 Blast hits to 139 proteins in 35 species: Archae - 0; Bacteria - 9; Metazoa - 21; Fungi - 6; Plants - 94; Virus…
chrA10	15394043	15395299	-	BnaA10g23220D	GSBRNA2T00136060001	BnaA10g23220D	BnaA10g23220	AT5G08139	protein_coding	unknown protein; FUNCTIONS IN: molecular_function unknown; INVOLVED IN: biological_process unknown; LOCATED IN: plasma membrane; EXPRESSED IN: 21 plant structures; EXPRESSED DURING: 13 growth stages; BEST Arabidopsis thaliana protein match is: unknown protein (TAIR:AT5G23490.1); Has 141 Blast hits to 139 proteins in 35 species: Archae - 0; Bacteria - 9; Metazoa - 21; Fungi - 6; Plants - 94; Virus…
chrA10	15400824	15404555	+	BnaA10g23230D	GSBRNA2T00136062001	BnaA10g23230D	BnaA10g23230	AT5G08130	protein_coding	unknown protein; FUNCTIONS IN: molecular_function unknown; INVOLVED IN: biological_process unknown; LOCATED IN: plasma membrane; EXPRESSED IN: 21 plant structures; EXPRESSED DURING: 13 growth stages; BEST Arabidopsis thaliana protein match is: unknown protein (TAIR:AT5G23490.1); Has 141 Blast hits to 139 proteins in 35 species: Archae - 0; Bacteria - 9; Metazoa - 21; Fungi - 6; Plants - 94; Virus…
chrA10	15405007	15407087	+	BnaA10g23240D	GSBRNA2T00136063001	BnaA10g23240D	BnaA10g23240	AT5G08120	protein_coding	unknown protein; FUNCTIONS IN: molecular_function unknown; INVOLVED IN: biological_process unknown; LOCATED IN: plasma membrane; EXPRESSED IN: 21 plant structures; EXPRESSED DURING: 13 growth stages; BEST Arabidopsis thaliana protein match is: unknown protein (TAIR:AT5G23490.1); Has 141 Blast hits to 139 proteins in 35 species: Archae - 0; Bacteria - 9; Metazoa - 21; Fungi - 6; Plants - 94; Virus…
chrA10	15407657	15413767	+	BnaA10g23250D	GSBRNA2T00136064001	BnaA10g23250D	BnaA10g23250	AT5G08110	protein_coding	protein_coding	nucleic acid binding;ATP-dependent helicases;ATP binding;helicases;ATP-dependent helicases
chrA10	15414035	15415379	+	BnaA10g23260D	GSBRNA2T00136065001	BnaA10g23260D	BnaA10g23260	AT5G08100	protein_coding	unknown protein; FUNCTIONS IN: molecular_function unknown; INVOLVED IN: biological_process unknown; LOCATED IN: plasma membrane; EXPRESSED IN: 21 plant structures; EXPRESSED DURING: 13 growth stages; BEST Arabidopsis thaliana protein match is: unknown protein (TAIR:AT5G23490.1); Has 141 Blast hits to 139 proteins in 35 species: Archae - 0; Bacteria - 9; Metazoa - 21; Fungi - 6; Plants - 94; Virus…
chrA10	15415857	15417608	+	BnaA10g23270D	GSBRNA2T00136066001	BnaA10g23270D	BnaA10g23270	AT5G08100	protein_coding	unknown protein; FUNCTIONS IN: molecular_function unknown; INVOLVED IN: biological_process unknown; LOCATED IN: plasma membrane; EXPRESSED IN: 21 plant structures; EXPRESSED DURING: 13 growth stages; BEST Arabidopsis thaliana protein match is: unknown protein (TAIR:AT5G23490.1); Has 141 Blast hits to 139 proteins in 35 species: Archae - 0; Bacteria - 9; Metazoa - 21; Fungi - 6; Plants - 94; Virus…
chrA10	15422823	15423294	+	BnaA10g23280D	GSBRNA2T00136069001	BnaA10g23280D	BnaA10g23280	AT5G08040	protein_coding	unknown protein; FUNCTIONS IN: molecular_function unknown; INVOLVED IN: biological_process unknown; LOCATED IN: plasma membrane; EXPRESSED IN: 21 plant structures; EXPRESSED DURING: 13 growth stages; BEST Arabidopsis thaliana protein match is: unknown protein (TAIR:AT5G23490.1); Has 141 Blast hits to 139 proteins in 35 species: Archae - 0; Bacteria - 9; Metazoa - 21; Fungi - 6; Plants - 94; Virus…
chrA10	15423468	15425190	+	BnaA10g23290D	GSBRNA2T00136070001	BnaA10g23290D	BnaA10g23290	AT5G08030	protein_coding	Tetratricopeptide repeat (TPR)-like superfamily protein
chrA10	15425494	15427756	-	BnaA10g23300D	GSBRNA2T00136071001	BnaA10g23300D	BnaA10g23300	AT5G08010	protein_coding	Succinyl-CoA ligase, alpha subunit. Succinyl-CoA ligase, also called succinate synthase, is an enzyme in the Krebs cycle that converts succinyl-CoA to succinate and free coenzyme A, and converts ADP or guanosine diphosphate (GDP) to ATP or guanosine triphosphate (GTP) respectively.
chrA10	15432696	15433221	-	BnaA10g23310D	GSBRNA2T00136072001	BnaA10g23310D	BnaA10g23310	AT5G61110	protein_coding	mRNA splicing factor, thioredoxin-like U5 snRNP. The current model for the function of the U5 small nuclear ribonucleoprotein particle (snRNP) in the spliceosome proposes that U5 carries binding sites for the 5' and 3' exons, allowing the spliceosome to 'tether' the 5' exon intermediate produced by the first catalytic step and align it with the 3' exon for the second step.
chrA10	15433842	15435720	-	BnaA10g23320D	GSBRNA2T00136073001	BnaA10g23320D	BnaA10g23320	AT5G08000	protein_coding	hydroxymethylbilane synthase. The HMBS gene provides instructions for making an enzyme known as hydroxymethylbilane synthase. This enzyme is involved in the production of a molecule called heme. Heme is vital for all of the body's organs, although it is most abundant in the blood, bone marrow, and liver.
chrA10	15436389	15439404	-	BnaA10g23330D	GSBRNA2T00136074001	BnaA10g23330D	BnaA10g23330	AT5G07990	protein_coding	unknown protein; BEST Arabidopsis thaliana protein match is: unknown protein (TAIR:AT5G23200.1); Has 89 Blast hits to 86 proteins in 45 species: Archae - 0; Bacteria - 0; Metazoa - 27; Fungi - 0; Plants - 48; Viruses - 0; Other Eukaryotes - 14 (source: NCBI BLink).
chrA10	15444341	15445223	-	BnaA10g23340D	GSBRNA2T00136075001	BnaA10g23340D	BnaA10g23340	AT5G07960	protein_coding	serine carboxypeptidase-like 35. The serine carboxypeptidase-like protein (SCPL) family plays a vital role in stress response, growth, development and pathogen defense.
chrA10	15445305	15445373	-	BnaA10g23350D	GSBRNA2T00136076001	BnaA10g23350D	BnaA10g23350	NA	NA	serine carboxypeptidase-like 35
chrA10	15445540	15449638	+	BnaA10g23360D	GSBRNA2T00136077001	BnaA10g23360D	BnaA10g23360	AT5G07890	protein_coding	serine carboxypeptidase-like 35
chrA10	15450249	15451865	+	BnaA10g23370D	GSBRNA2T00136078001	BnaA10g23370D	BnaA10g23370	AT5G61210	protein_coding	serine carboxypeptidase-like 35
chrA10	15451929	15455690	-	BnaA10g23380D	GSBRNA2T00136079001	BnaA10g23380D	BnaA10g23380	AT5G07830	protein_coding	unknown protein; BEST Arabidopsis thaliana protein match is: unknown protein (TAIR:AT5G23160.1); Has 69 Blast hits to 69 proteins in 10 species: Archae - 0; Bacteria - 1; Metazoa - 0; Fungi - 0; Plants - 68; Viruses - 0; Other Eukaryotes - 0 (source: NCBI BLink).
chrA10	15459000	15461204	+	BnaA10g23390D	GSBRNA2T00136080001	BnaA10g23390D	BnaA10g23390	AT5G07820	protein_coding	Tudor/PWWP/MBT domain-containing protein. The PWWP, Tudor, Chromo (chromatin-binding), and MBT (malignant brain tumor) domains belong to the ‘Royal Family’ of proteins involved in chromatin functions.
chrA10	15464210	15469416	+	BnaA10g23400D	GSBRNA2T00136081001	BnaA10g23400D	BnaA10g23400	AT5G07800	protein_coding	Tudor/PWWP/MBT domain-containing protein
chrA10	15470114	15472715	-	BnaA10g23410D	GSBRNA2T00136082001	BnaA10g23410D	BnaA10g23410	AT5G07740	protein_coding	Tudor/PWWP/MBT domain-containing protein
chrA10	15475278	15482547	-	BnaA10g23420D	GSBRNA2T00136083001	BnaA10g23420D	BnaA10g23420	AT5G07650	protein_coding	Tudor/PWWP/MBT domain-containing protein
chrA10	15483640	15489464	+	BnaA10g23430D	GSBRNA2T00136084001	BnaA10g23430D	BnaA10g23430	AT5G07740	protein_coding	Tudor/PWWP/MBT domain-containing protein
chrA10	15489737	15491543	-	BnaA10g23440D	GSBRNA2T00136085001	BnaA10g23440D	BnaA10g23440	AT5G07720	protein_coding	Tudor/PWWP/MBT domain-containing protein
chrA10	15492066	15492899	-	BnaA10g23450D	GSBRNA2T00136086001	BnaA10g23450D	BnaA10g23450	AT3G56180	protein_coding	Tudor/PWWP/MBT domain-containing protein
chrA10	15493370	15501094	-	BnaA10g23460D	GSBRNA2T00136087001	BnaA10g23460D	BnaA10g23460	AT5G06970	protein_coding	Tudor/PWWP/MBT domain-containing protein
chrA10	15504026	15505728	+	BnaA10g23470D	GSBRNA2T00136088001	BnaA10g23470D	BnaA10g23470	AT5G06980	protein_coding	peptidoglycan-binding LysM domain-containing protein. The lysin motif (LysM) was first identified by Garvey et al. in 1986 and, in subsequent studies, has been shown to bind noncovalently to peptidoglycan and chitin by interacting with N-acetylglucosamine moieties. In legume plants, LysM plays a crucial role in establishing the interaction of the plant with nitrogen-fixing bacteria by binding Nod…
chrA10	15506071	15507723	+	BnaA10g23480D	GSBRNA2T00136089001	BnaA10g23480D	BnaA10g23480	AT5G06990	protein_coding	peptidoglycan-binding LysM domain-containing protein

## Sheet: Flowering assocated gene models
Supplemental Table S5_Flowering associated gene models located between 14.5-15.5 Mb chromosome region.
Chrm	Locus (canola)		Orientation	Gene_ID (Canola)	Gene Model ID	Locus (Arab)	Name	Description
chrA10	14661715	14662927	+	BnaA10g21230D	GSBRNA2T00135820001	AT3G10480	NAC DOMAIN CONTAINING PROTEIN 50 (NAC052)	NAC domain containing protein 50. NAC052 together with JMJ14 regulates gene expression and flowering time by associating with the histone demethylase JMJ14, probably by the promotion of RNA-mediated gene silencing (PubMed:25578968, PubMed:26617990).
chrA10	14817233	14817562	-	BnaA10g21640D	GSBRNA2T00135871001	AT5G10625	FLOWERING PROMOTING FACTOR 1 (FPF1)	Flowering promoting factor 1 (TAIR:AT5G24860.1). FPF1 (flowering-promoting factor 1) is one of the important family involved in the genetic control of flowering time in plant.
chrA10	14998617	15003197	+	BnaA10g22080D	GSBRNA2T00135921001	AT5G10140	FLC MADS-box transcription factor family protein (FLC)	FLC K-box region and MADS-box transcription factor family protein. The family of MADS-box transcriptional factors have been shown to be involved in the control of many developmental processes and responses to environmental stresses in eukaryotes. Several findings in different orchid species have elucidated that MADS-box genes play critical roles in the orchid growth and development. MADS-box prot…
chrA10	15105735	15107523	+	BnaA10g22360D	GSBRNA2T00135954001	AT5G09790	ARABIDOPSIS TRITHORAX-RELATED PROTEIN 5 (ATXR5)	ARABIDOPSIS TRITHORAX-RELATED PROTEIN 5. ARABIDOPSIS TRITHORAX-RELATED PROTEIN 5 (ATXR5) and ATXR6 encode redundant histone methyltransferases that deposit histone H3 lysine 27 monomethylation (H3K27me1) in Arabidopsis thaliana chromatin. Trithorax-group proteins (TrxGs) play essential regulatory roles in chromatin modification to activate transcription. ATXR7 (ARABIDOPSIS TRITHORAX-RELATED7) is …
chrA10	15120625	15123078	+	BnaA10g22400D	GSBRNA2T00135959001	AT5G09740	HISTONE ACETYLTRANSFERASE of the MYST family 2 (HAC)	Histone acetyltransferase of the MYST family 2. Histone Acetyltransferase AtHAC1 is involved in the regulation of flowering time via repression of FLOWERING LOCUS C in Arabidopsis (Deng et al. 2007).
